# Supplementary material for: Monomeric Ti(IV) homopiperazine complexes and their exploitation for the ring opening polymerisation of rac-lactide
Source: Chem Cent J. 2013 Aug 6;7:135. doi: 10.1186/1752-153X-7-135 (PMC3750606; doi:10.1186/1752-153X-7-135)
Supplement: Additional file 1 — Crystallographic data. Crystallographic data in CIF format for complexes CCDC Nos: 951134-951137. [file 1752-153X-7-135-S1.cif]

 # 1. SUBMISSION DETAILS

_publ_contact_author
;       Matthew D Jones
        University of Bath
        Department of Chemistry
        Bath, BA2 7AY
        United Kingdom
;
_publ_contact_author_phone        '# 44 1225 38 4908'
_publ_contact_author_fax          '# 44 1225 82 6231'
_publ_contact_author_email        'mj205@bath.ac.uk'
_publ_requested_journal           'Chemistry Central Journal'
_publ_requested_coeditor_name     

;
Matthew D Jones, Stuart. L. Hancock, Mary F. Mahon
;


_publ_contact_letter
;
;
#=================================================

# 3. TITLE AND AUTHOR LIST

_publ_section_title
;
Monomeric Ti(IV) Homopiperazine Complexes and their
Exploitation for the Ring Opening Polymerisation
of rac-Lactide
;

loop_
 _publ_author_name
 _publ_author_address
       'Stuart L Hancock'
;       University of Bath
        Department of Chemistry
        Bath, BA2 7AY 
        United Kingdom
;
       'Mary F. Mahon'
;       University of Bath
        Department of Chemistry
        Bath, BA2 7AY 
        United Kingdom
;

#=========================================================


data_Ti(2)(OiPr)2
 
_audit_creation_method            SHELXL-97
_chemical_name_systematic
;
 ?
;
_chemical_name_common             ?
_chemical_melting_point           ?
_chemical_formula_moiety          ?
_chemical_formula_sum
 'C35 H56 N2 O4 Ti'
_chemical_formula_weight          616.72
 
loop_
 _atom_type_symbol
 _atom_type_description
 _atom_type_scat_dispersion_real
 _atom_type_scat_dispersion_imag
 _atom_type_scat_source
 'C'  'C'   0.0033   0.0016
 'International Tables Vol C Tables 4.2.6.8 and 6.1.1.4'
 'H'  'H'   0.0000   0.0000
 'International Tables Vol C Tables 4.2.6.8 and 6.1.1.4'
 'O'  'O'   0.0106   0.0060
 'International Tables Vol C Tables 4.2.6.8 and 6.1.1.4'
 'N'  'N'   0.0061   0.0033
 'International Tables Vol C Tables 4.2.6.8 and 6.1.1.4'
 'Ti'  'Ti'   0.2776   0.4457
 'International Tables Vol C Tables 4.2.6.8 and 6.1.1.4'
 
_symmetry_cell_setting            Triclinic
_symmetry_space_group_name_H-M    P-1
 
loop_
 _symmetry_equiv_pos_as_xyz
 'x, y, z'
 '-x, -y, -z'
 
_cell_length_a                    11.2340(14)
_cell_length_b                    12.4310(17)
_cell_length_c                    13.3470(12)
_cell_angle_alpha                 83.037(7)
_cell_angle_beta                  71.297(6)
_cell_angle_gamma                 89.540(5)
_cell_volume                      1751.5(4)
_cell_formula_units_Z             2
_cell_measurement_temperature     150(2)
_cell_measurement_reflns_used     31196
_cell_measurement_theta_min       3.51
_cell_measurement_theta_max       27.48
 
_exptl_crystal_description        block
_exptl_crystal_colour             yellow
_exptl_crystal_size_max           0.20
_exptl_crystal_size_mid           0.15
_exptl_crystal_size_min           0.10
_exptl_crystal_density_meas       ?
_exptl_crystal_density_diffrn     1.169
_exptl_crystal_density_method     'not measured'
_exptl_crystal_F_000              668
_exptl_absorpt_coefficient_mu     0.282
_exptl_absorpt_correction_type    none
_exptl_absorpt_correction_T_min   ?
_exptl_absorpt_correction_T_max   ?
_exptl_absorpt_process_details    ?
 
_exptl_special_details
;
 ?
;
 
_diffrn_ambient_temperature       150(2)
_diffrn_radiation_wavelength      0.71073
_diffrn_radiation_type            MoK\a
_diffrn_radiation_source          'fine-focus sealed tube'
_diffrn_radiation_monochromator   graphite
_diffrn_measurement_device_type   'nonius kappa ccd'
_diffrn_measurement_method        'ccd'
_diffrn_detector_area_resol_mean  ?
_diffrn_standards_number          ?
_diffrn_standards_interval_count  ?
_diffrn_standards_interval_time   ?
_diffrn_standards_decay_%         ?
_diffrn_reflns_number             36743
_diffrn_reflns_av_R_equivalents   0.0877
_diffrn_reflns_av_sigmaI/netI     0.0791
_diffrn_reflns_limit_h_min        -14
_diffrn_reflns_limit_h_max        14
_diffrn_reflns_limit_k_min        -16
_diffrn_reflns_limit_k_max        16
_diffrn_reflns_limit_l_min        -17
_diffrn_reflns_limit_l_max        17
_diffrn_reflns_theta_min          3.75
_diffrn_reflns_theta_max          27.52
_reflns_number_total              7965
_reflns_number_gt                 5158
_reflns_threshold_expression      >2sigma(I)
 
_computing_data_collection        'Collect (Nonius BV, 1997-2000)'
_computing_cell_refinement         'HKL Scalepack (Otwinski & Minor, 1997)'
_computing_data_reduction
'HKL Denzo & Scalepack (Otwinski & Minor 1997)'
_computing_structure_solution
;
 SIR97- Altomare A., Burla M.C., Camalli M., Cascarano G.L., Giacovazzo C. ,
 Guagliardi A., Moliterni A.G.G., Polidori G.,Spagna R.
 (1999) J. Appl. Cryst. 32, 115-119.
;
_computing_structure_refinement   'SHELXL-97 (Sheldrick, 1997)'
_computing_molecular_graphics     'Ortep-3 for Windows (Farrugia, 1997)'
_computing_publication_material    'WinGX publication routines (Farrugia, 1999)'
 
_refine_special_details
;
 Refinement of F^2^ against ALL reflections.  The weighted R-factor wR and
 goodness of fit S are based on F^2^, conventional R-factors R are based
 on F, with F set to zero for negative F^2^. The threshold expression of
 F^2^ > 2sigma(F^2^) is used only for calculating R-factors(gt) etc. and is
 not relevant to the choice of reflections for refinement.  R-factors based
 on F^2^ are statistically about twice as large as those based on F, and R-
 factors based on ALL data will be even larger.
;
 
_refine_ls_structure_factor_coef  Fsqd
_refine_ls_matrix_type            full
_refine_ls_weighting_scheme       calc
_refine_ls_weighting_details
 'calc w=1/[\s^2^(Fo^2^)+(0.0718P)^2^+0.5030P] where P=(Fo^2^+2Fc^2^)/3'
_atom_sites_solution_primary      direct
_atom_sites_solution_secondary    difmap
_atom_sites_solution_hydrogens    geom
_refine_ls_hydrogen_treatment     constr
_refine_ls_extinction_method      none
_refine_ls_extinction_coef        ?
_refine_ls_number_reflns          7965
_refine_ls_number_parameters      391
_refine_ls_number_restraints      0
_refine_ls_R_factor_all           0.1066
_refine_ls_R_factor_gt            0.0564
_refine_ls_wR_factor_ref          0.1497
_refine_ls_wR_factor_gt           0.1265
_refine_ls_goodness_of_fit_ref    1.034
_refine_ls_restrained_S_all       1.034
_refine_ls_shift/su_max           0.001
_refine_ls_shift/su_mean          0.000
 
loop_
 _atom_site_label
 _atom_site_type_symbol
 _atom_site_fract_x
 _atom_site_fract_y
 _atom_site_fract_z
 _atom_site_U_iso_or_equiv
 _atom_site_adp_type
 _atom_site_occupancy
 _atom_site_symmetry_multiplicity
 _atom_site_calc_flag
 _atom_site_refinement_flags
 _atom_site_disorder_assembly
 _atom_site_disorder_group
Ti1 Ti 0.41382(4) 0.17662(3) 0.76976(3) 0.02966(14) Uani 1 1 d . . .
O1 O 0.32954(16) 0.10696(14) 0.90255(13) 0.0381(4) Uani 1 1 d . . .
N1 N 0.56073(18) 0.05359(15) 0.70182(15) 0.0310(4) Uani 1 1 d . . .
C1 C 0.2012(3) 0.0721(2) 0.9544(2) 0.0423(6) Uani 1 1 d . . .
H1 H 0.1602 0.0649 0.8990 0.051 Uiso 1 1 calc R . .
O2 O 0.51997(17) 0.24462(14) 0.82392(13) 0.0372(4) Uani 1 1 d . . .
N2 N 0.55597(18) 0.24587(15) 0.60312(15) 0.0309(4) Uani 1 1 d . . .
C2 C 0.1343(3) 0.1566(3) 1.0232(3) 0.0629(9) Uani 1 1 d . . .
H2A H 0.1706 0.1609 1.0804 0.094 Uiso 1 1 calc R . .
H2B H 0.0447 0.1363 1.0544 0.094 Uiso 1 1 calc R . .
H2C H 0.1444 0.2273 0.9795 0.094 Uiso 1 1 calc R . .
O3 O 0.32594(15) 0.08419(12) 0.70554(12) 0.0307(4) Uani 1 1 d . . .
C3 C 0.1964(3) -0.0374(2) 1.0193(2) 0.0575(8) Uani 1 1 d . . .
H3A H 0.2321 -0.0916 0.9713 0.086 Uiso 1 1 calc R . .
H3B H 0.1089 -0.0583 1.0606 0.086 Uiso 1 1 calc R . .
H3C H 0.2451 -0.0331 1.0679 0.086 Uiso 1 1 calc R . .
O4 O 0.31104(16) 0.29154(13) 0.74792(13) 0.0334(4) Uani 1 1 d . . .
C4 C 0.5417(3) 0.2533(2) 0.9216(2) 0.0425(6) Uani 1 1 d . . .
H4 H 0.5263 0.1806 0.9657 0.051 Uiso 1 1 calc R . .
C5 C 0.4518(4) 0.3322(4) 0.9807(3) 0.0807(12) Uani 1 1 d . . .
H5A H 0.4676 0.4039 0.9386 0.121 Uiso 1 1 calc R . .
H5B H 0.4640 0.3365 1.0496 0.121 Uiso 1 1 calc R . .
H5C H 0.3652 0.3075 0.9924 0.121 Uiso 1 1 calc R . .
C6 C 0.6772(3) 0.2911(2) 0.9003(2) 0.0522(7) Uani 1 1 d . . .
H6A H 0.7344 0.2396 0.8606 0.078 Uiso 1 1 calc R . .
H6B H 0.6920 0.2950 0.9683 0.078 Uiso 1 1 calc R . .
H6C H 0.6923 0.3630 0.8584 0.078 Uiso 1 1 calc R . .
C7 C 0.3053(2) -0.02374(18) 0.72535(18) 0.0300(5) Uani 1 1 d . . .
C8 C 0.3907(2) -0.09360(19) 0.75505(19) 0.0317(5) Uani 1 1 d . . .
C9 C 0.3626(2) -0.20541(19) 0.77800(19) 0.0338(5) Uani 1 1 d . . .
H9 H 0.4215 -0.2517 0.7973 0.041 Uiso 1 1 calc R . .
C10 C 0.2526(2) -0.25128(19) 0.77374(19) 0.0341(5) Uani 1 1 d . . .
C11 C 0.1713(2) -0.17969(19) 0.74077(19) 0.0350(5) Uani 1 1 d . . .
H11 H 0.0957 -0.2087 0.7358 0.042 Uiso 1 1 calc R . .
C12 C 0.1955(2) -0.06887(19) 0.71516(19) 0.0315(5) Uani 1 1 d . . .
C13 C 0.1061(3) 0.0044(2) 0.6788(2) 0.0423(6) Uani 1 1 d . . .
H13A H 0.0502 -0.0389 0.6549 0.063 Uiso 1 1 calc R . .
H13B H 0.1540 0.0579 0.6198 0.063 Uiso 1 1 calc R . .
H13C H 0.0559 0.0418 0.7381 0.063 Uiso 1 1 calc R . .
C14 C 0.2169(3) -0.3721(2) 0.8035(2) 0.0402(6) Uani 1 1 d . . .
C15 C 0.1007(4) -0.3877(3) 0.9023(3) 0.0736(11) Uani 1 1 d . . .
H15A H 0.0776 -0.4651 0.9215 0.110 Uiso 1 1 calc R . .
H15B H 0.0310 -0.3485 0.8875 0.110 Uiso 1 1 calc R . .
H15C H 0.1189 -0.3595 0.9615 0.110 Uiso 1 1 calc R . .
C16 C 0.1870(3) -0.4169(2) 0.7114(3) 0.0550(8) Uani 1 1 d . . .
H16A H 0.1562 -0.4925 0.7336 0.083 Uiso 1 1 calc R . .
H16B H 0.2634 -0.4134 0.6493 0.083 Uiso 1 1 calc R . .
H16C H 0.1223 -0.3735 0.6926 0.083 Uiso 1 1 calc R . .
C17 C 0.3230(3) -0.4394(2) 0.8237(3) 0.0580(8) Uani 1 1 d . . .
H17A H 0.3415 -0.4172 0.8853 0.087 Uiso 1 1 calc R . .
H17B H 0.3983 -0.4279 0.7607 0.087 Uiso 1 1 calc R . .
H17C H 0.2972 -0.5164 0.8382 0.087 Uiso 1 1 calc R . .
C18 C 0.5128(2) -0.05378(19) 0.7652(2) 0.0346(5) Uani 1 1 d . . .
H18A H 0.5004 -0.0484 0.8413 0.042 Uiso 1 1 calc R . .
H18B H 0.5776 -0.1081 0.7419 0.042 Uiso 1 1 calc R . .
C19 C 0.5770(2) 0.04949(19) 0.58683(19) 0.0336(5) Uani 1 1 d . . .
H19A H 0.5125 -0.0008 0.5808 0.040 Uiso 1 1 calc R . .
H19B H 0.6608 0.0214 0.5515 0.040 Uiso 1 1 calc R . .
C20 C 0.5651(2) 0.16257(19) 0.53026(18) 0.0329(5) Uani 1 1 d . . .
H20A H 0.6393 0.1795 0.4657 0.040 Uiso 1 1 calc R . .
H20B H 0.4892 0.1633 0.5078 0.040 Uiso 1 1 calc R . .
C21 C 0.6856(2) 0.0800(2) 0.7125(2) 0.0362(6) Uani 1 1 d . . .
H21A H 0.7368 0.0144 0.7060 0.043 Uiso 1 1 calc R . .
H21B H 0.6726 0.1015 0.7842 0.043 Uiso 1 1 calc R . .
C22 C 0.7573(2) 0.1716(2) 0.6278(2) 0.0406(6) Uani 1 1 d . . .
H22A H 0.7918 0.1417 0.5592 0.049 Uiso 1 1 calc R . .
H22B H 0.8296 0.1956 0.6477 0.049 Uiso 1 1 calc R . .
C23 C 0.6827(2) 0.2718(2) 0.6097(2) 0.0372(6) Uani 1 1 d . . .
H23A H 0.6721 0.3160 0.6687 0.045 Uiso 1 1 calc R . .
H23B H 0.7320 0.3163 0.5426 0.045 Uiso 1 1 calc R . .
C24 C 0.5085(2) 0.34947(19) 0.5626(2) 0.0351(6) Uani 1 1 d . . .
H24A H 0.5122 0.4055 0.6084 0.042 Uiso 1 1 calc R . .
H24B H 0.5647 0.3744 0.4895 0.042 Uiso 1 1 calc R . .
C25 C 0.3768(2) 0.33876(18) 0.56050(19) 0.0322(5) Uani 1 1 d . . .
C26 C 0.2804(2) 0.31227(18) 0.65709(19) 0.0324(5) Uani 1 1 d . . .
C27 C 0.1549(2) 0.30739(18) 0.6594(2) 0.0339(5) Uani 1 1 d . . .
C28 C 0.1305(2) 0.32676(19) 0.5632(2) 0.0357(6) Uani 1 1 d . . .
H28 H 0.0455 0.3237 0.5646 0.043 Uiso 1 1 calc R . .
C29 C 0.2244(2) 0.35049(19) 0.4646(2) 0.0354(6) Uani 1 1 d . . .
C30 C 0.3477(2) 0.35669(19) 0.4657(2) 0.0358(6) Uani 1 1 d . . .
H30 H 0.4138 0.3736 0.4002 0.043 Uiso 1 1 calc R . .
C31 C 0.0513(2) 0.2828(2) 0.7643(2) 0.0417(6) Uani 1 1 d . . .
H31A H 0.0652 0.2127 0.8004 0.063 Uiso 1 1 calc R . .
H31B H -0.0298 0.2800 0.7517 0.063 Uiso 1 1 calc R . .
H31C H 0.0510 0.3397 0.8092 0.063 Uiso 1 1 calc R . .
C32 C 0.1915(3) 0.3676(2) 0.3608(2) 0.0406(6) Uani 1 1 d . . .
C33 C 0.1256(3) 0.2638(3) 0.3494(3) 0.0605(8) Uani 1 1 d . . .
H33A H 0.1794 0.2020 0.3527 0.091 Uiso 1 1 calc R . .
H33B H 0.1099 0.2722 0.2808 0.091 Uiso 1 1 calc R . .
H33C H 0.0455 0.2512 0.4075 0.091 Uiso 1 1 calc R . .
C34 C 0.3081(3) 0.3928(3) 0.2626(2) 0.0595(8) Uani 1 1 d . . .
H34A H 0.3630 0.3306 0.2558 0.089 Uiso 1 1 calc R . .
H34B H 0.3535 0.4566 0.2702 0.089 Uiso 1 1 calc R . .
H34C H 0.2825 0.4073 0.1987 0.089 Uiso 1 1 calc R . .
C35 C 0.1045(3) 0.4633(2) 0.3628(2) 0.0474(7) Uani 1 1 d . . .
H35A H 0.0863 0.4753 0.2953 0.071 Uiso 1 1 calc R . .
H35B H 0.1457 0.5287 0.3725 0.071 Uiso 1 1 calc R . .
H35C H 0.0258 0.4474 0.4218 0.071 Uiso 1 1 calc R . .
 
loop_
 _atom_site_aniso_label
 _atom_site_aniso_U_11
 _atom_site_aniso_U_22
 _atom_site_aniso_U_33
 _atom_site_aniso_U_23
 _atom_site_aniso_U_13
 _atom_site_aniso_U_12
Ti1 0.0332(3) 0.0280(2) 0.0255(2) -0.00539(16) -0.00554(18) -0.00210(17)
O1 0.0395(10) 0.0404(10) 0.0286(9) -0.0021(7) -0.0035(8) -0.0006(8)
N1 0.0311(11) 0.0323(10) 0.0289(10) -0.0048(8) -0.0082(9) -0.0035(8)
C1 0.0383(15) 0.0475(15) 0.0316(13) -0.0004(11) 0.0002(11) 0.0000(12)
O2 0.0451(11) 0.0389(9) 0.0291(9) -0.0084(7) -0.0122(8) -0.0051(8)
N2 0.0305(11) 0.0326(10) 0.0291(10) -0.0052(8) -0.0081(9) -0.0042(8)
C2 0.060(2) 0.065(2) 0.0465(18) -0.0099(15) 0.0068(15) 0.0070(16)
O3 0.0317(9) 0.0260(8) 0.0328(9) -0.0044(7) -0.0079(7) -0.0020(7)
C3 0.060(2) 0.0507(18) 0.0455(17) 0.0076(13) 0.0015(15) -0.0054(15)
O4 0.0390(10) 0.0289(8) 0.0300(9) -0.0070(7) -0.0067(7) 0.0014(7)
C4 0.0532(17) 0.0478(16) 0.0294(13) -0.0082(11) -0.0161(12) -0.0009(13)
C5 0.069(2) 0.123(3) 0.069(2) -0.061(2) -0.030(2) 0.024(2)
C6 0.061(2) 0.0517(17) 0.0541(18) -0.0118(14) -0.0298(16) -0.0047(14)
C7 0.0329(13) 0.0288(12) 0.0253(11) -0.0064(9) -0.0040(10) -0.0020(10)
C8 0.0320(13) 0.0316(12) 0.0300(12) -0.0063(10) -0.0069(10) -0.0011(10)
C9 0.0370(14) 0.0300(12) 0.0322(13) -0.0047(10) -0.0078(11) 0.0039(10)
C10 0.0355(14) 0.0306(12) 0.0312(13) -0.0070(10) -0.0026(11) -0.0011(10)
C11 0.0291(13) 0.0345(13) 0.0375(13) -0.0100(10) -0.0034(11) -0.0029(10)
C12 0.0294(13) 0.0314(12) 0.0314(12) -0.0079(10) -0.0050(10) 0.0004(10)
C13 0.0352(15) 0.0368(14) 0.0566(17) -0.0074(12) -0.0167(13) 0.0004(11)
C14 0.0420(15) 0.0311(13) 0.0403(14) -0.0043(11) -0.0033(12) -0.0044(11)
C15 0.080(3) 0.0409(17) 0.064(2) 0.0003(15) 0.0248(18) -0.0116(16)
C16 0.063(2) 0.0377(15) 0.064(2) -0.0144(14) -0.0173(17) -0.0062(14)
C17 0.070(2) 0.0285(14) 0.076(2) -0.0022(14) -0.0249(18) -0.0023(14)
C18 0.0347(14) 0.0300(12) 0.0385(14) -0.0049(10) -0.0110(11) 0.0027(10)
C19 0.0303(13) 0.0368(13) 0.0322(13) -0.0118(10) -0.0054(11) 0.0012(10)
C20 0.0307(13) 0.0405(14) 0.0253(12) -0.0091(10) -0.0039(10) -0.0023(10)
C21 0.0302(13) 0.0394(14) 0.0398(14) -0.0068(11) -0.0119(11) 0.0000(11)
C22 0.0335(14) 0.0458(15) 0.0431(15) -0.0034(12) -0.0135(12) -0.0073(11)
C23 0.0332(14) 0.0403(14) 0.0347(13) 0.0002(11) -0.0077(11) -0.0096(11)
C24 0.0374(14) 0.0324(13) 0.0326(13) 0.0017(10) -0.0095(11) -0.0055(10)
C25 0.0336(13) 0.0265(12) 0.0330(13) -0.0014(10) -0.0064(11) -0.0026(10)
C26 0.0409(15) 0.0229(11) 0.0317(13) -0.0059(9) -0.0086(11) 0.0016(10)
C27 0.0338(14) 0.0259(12) 0.0374(14) -0.0060(10) -0.0043(11) 0.0021(10)
C28 0.0310(13) 0.0294(12) 0.0443(15) -0.0058(11) -0.0083(11) 0.0026(10)
C29 0.0379(15) 0.0303(12) 0.0377(14) -0.0065(10) -0.0110(12) 0.0039(10)
C30 0.0375(14) 0.0337(13) 0.0314(13) -0.0021(10) -0.0052(11) 0.0001(10)
C31 0.0360(15) 0.0372(14) 0.0431(15) -0.0020(11) -0.0016(12) 0.0014(11)
C32 0.0399(15) 0.0455(15) 0.0385(14) -0.0116(12) -0.0136(12) 0.0083(12)
C33 0.070(2) 0.0548(19) 0.068(2) -0.0201(16) -0.0337(18) 0.0064(16)
C34 0.055(2) 0.086(2) 0.0372(16) -0.0091(15) -0.0141(14) 0.0172(17)
C35 0.0500(17) 0.0522(17) 0.0432(16) -0.0084(13) -0.0186(14) 0.0100(13)
 
_geom_special_details
;
 All esds (except the esd in the dihedral angle between two l.s. planes)
 are estimated using the full covariance matrix.  The cell esds are taken
 into account individually in the estimation of esds in distances, angles
 and torsion angles; correlations between esds in cell parameters are only
 used when they are defined by crystal symmetry.  An approximate (isotropic)
 treatment of cell esds is used for estimating esds involving l.s. planes.
;
 
loop_
 _geom_bond_atom_site_label_1
 _geom_bond_atom_site_label_2
 _geom_bond_distance
 _geom_bond_site_symmetry_2
 _geom_bond_publ_flag
Ti1 O1 1.8310(17) . ?
Ti1 O2 1.8375(16) . ?
Ti1 O4 1.8834(17) . ?
Ti1 O3 1.9568(16) . ?
Ti1 N1 2.285(2) . ?
Ti1 N2 2.349(2) . ?
O1 C1 1.429(3) . ?
N1 C19 1.493(3) . ?
N1 C18 1.494(3) . ?
N1 C21 1.498(3) . ?
C1 C2 1.514(4) . ?
C1 C3 1.514(4) . ?
C1 H1 1.0000 . ?
O2 C4 1.418(3) . ?
N2 C20 1.486(3) . ?
N2 C23 1.494(3) . ?
N2 C24 1.497(3) . ?
C2 H2A 0.9800 . ?
C2 H2B 0.9800 . ?
C2 H2C 0.9800 . ?
O3 C7 1.343(3) . ?
C3 H3A 0.9800 . ?
C3 H3B 0.9800 . ?
C3 H3C 0.9800 . ?
O4 C26 1.358(3) . ?
C4 C5 1.505(4) . ?
C4 C6 1.523(4) . ?
C4 H4 1.0000 . ?
C5 H5A 0.9800 . ?
C5 H5B 0.9800 . ?
C5 H5C 0.9800 . ?
C6 H6A 0.9800 . ?
C6 H6B 0.9800 . ?
C6 H6C 0.9800 . ?
C7 C8 1.407(3) . ?
C7 C12 1.412(3) . ?
C8 C9 1.403(3) . ?
C8 C18 1.514(3) . ?
C9 C10 1.386(3) . ?
C9 H9 0.9500 . ?
C10 C11 1.403(3) . ?
C10 C14 1.529(3) . ?
C11 C12 1.386(3) . ?
C11 H11 0.9500 . ?
C12 C13 1.504(3) . ?
C13 H13A 0.9800 . ?
C13 H13B 0.9800 . ?
C13 H13C 0.9800 . ?
C14 C15 1.522(4) . ?
C14 C17 1.526(4) . ?
C14 C16 1.539(4) . ?
C15 H15A 0.9800 . ?
C15 H15B 0.9800 . ?
C15 H15C 0.9800 . ?
C16 H16A 0.9800 . ?
C16 H16B 0.9800 . ?
C16 H16C 0.9800 . ?
C17 H17A 0.9800 . ?
C17 H17B 0.9800 . ?
C17 H17C 0.9800 . ?
C18 H18A 0.9900 . ?
C18 H18B 0.9900 . ?
C19 C20 1.539(3) . ?
C19 H19A 0.9900 . ?
C19 H19B 0.9900 . ?
C20 H20A 0.9900 . ?
C20 H20B 0.9900 . ?
C21 C22 1.531(4) . ?
C21 H21A 0.9900 . ?
C21 H21B 0.9900 . ?
C22 C23 1.534(4) . ?
C22 H22A 0.9900 . ?
C22 H22B 0.9900 . ?
C23 H23A 0.9900 . ?
C23 H23B 0.9900 . ?
C24 C25 1.497(3) . ?
C24 H24A 0.9900 . ?
C24 H24B 0.9900 . ?
C25 C26 1.396(3) . ?
C25 C30 1.398(3) . ?
C26 C27 1.402(3) . ?
C27 C28 1.389(3) . ?
C27 C31 1.506(3) . ?
C28 C29 1.397(4) . ?
C28 H28 0.9500 . ?
C29 C30 1.392(4) . ?
C29 C32 1.536(3) . ?
C30 H30 0.9500 . ?
C31 H31A 0.9800 . ?
C31 H31B 0.9800 . ?
C31 H31C 0.9800 . ?
C32 C34 1.529(4) . ?
C32 C35 1.532(4) . ?
C32 C33 1.539(4) . ?
C33 H33A 0.9800 . ?
C33 H33B 0.9800 . ?
C33 H33C 0.9800 . ?
C34 H34A 0.9800 . ?
C34 H34B 0.9800 . ?
C34 H34C 0.9800 . ?
C35 H35A 0.9800 . ?
C35 H35B 0.9800 . ?
C35 H35C 0.9800 . ?
 
loop_
 _geom_angle_atom_site_label_1
 _geom_angle_atom_site_label_2
 _geom_angle_atom_site_label_3
 _geom_angle
 _geom_angle_site_symmetry_1
 _geom_angle_site_symmetry_3
 _geom_angle_publ_flag
O1 Ti1 O2 90.52(8) . . ?
O1 Ti1 O4 105.02(8) . . ?
O2 Ti1 O4 100.96(8) . . ?
O1 Ti1 O3 90.51(7) . . ?
O2 Ti1 O3 169.12(7) . . ?
O4 Ti1 O3 89.23(7) . . ?
O1 Ti1 N1 101.94(7) . . ?
O2 Ti1 N1 92.39(7) . . ?
O4 Ti1 N1 149.67(7) . . ?
O3 Ti1 N1 76.80(7) . . ?
O1 Ti1 N2 168.57(8) . . ?
O2 Ti1 N2 84.54(7) . . ?
O4 Ti1 N2 86.07(7) . . ?
O3 Ti1 N2 92.44(7) . . ?
N1 Ti1 N2 68.08(7) . . ?
C1 O1 Ti1 132.98(16) . . ?
C19 N1 C18 110.26(18) . . ?
C19 N1 C21 108.87(18) . . ?
C18 N1 C21 108.81(18) . . ?
C19 N1 Ti1 110.47(13) . . ?
C18 N1 Ti1 106.50(14) . . ?
C21 N1 Ti1 111.90(14) . . ?
O1 C1 C2 108.9(2) . . ?
O1 C1 C3 109.2(2) . . ?
C2 C1 C3 111.8(2) . . ?
O1 C1 H1 109.0 . . ?
C2 C1 H1 109.0 . . ?
C3 C1 H1 109.0 . . ?
C4 O2 Ti1 141.04(16) . . ?
C20 N2 C23 110.43(19) . . ?
C20 N2 C24 110.86(18) . . ?
C23 N2 C24 106.81(17) . . ?
C20 N2 Ti1 107.15(14) . . ?
C23 N2 Ti1 112.14(14) . . ?
C24 N2 Ti1 109.49(14) . . ?
C1 C2 H2A 109.5 . . ?
C1 C2 H2B 109.5 . . ?
H2A C2 H2B 109.5 . . ?
C1 C2 H2C 109.5 . . ?
H2A C2 H2C 109.5 . . ?
H2B C2 H2C 109.5 . . ?
C7 O3 Ti1 128.60(14) . . ?
C1 C3 H3A 109.5 . . ?
C1 C3 H3B 109.5 . . ?
H3A C3 H3B 109.5 . . ?
C1 C3 H3C 109.5 . . ?
H3A C3 H3C 109.5 . . ?
H3B C3 H3C 109.5 . . ?
C26 O4 Ti1 122.49(14) . . ?
O2 C4 C5 109.0(2) . . ?
O2 C4 C6 110.0(2) . . ?
C5 C4 C6 110.5(3) . . ?
O2 C4 H4 109.1 . . ?
C5 C4 H4 109.1 . . ?
C6 C4 H4 109.1 . . ?
C4 C5 H5A 109.5 . . ?
C4 C5 H5B 109.5 . . ?
H5A C5 H5B 109.5 . . ?
C4 C5 H5C 109.5 . . ?
H5A C5 H5C 109.5 . . ?
H5B C5 H5C 109.5 . . ?
C4 C6 H6A 109.5 . . ?
C4 C6 H6B 109.5 . . ?
H6A C6 H6B 109.5 . . ?
C4 C6 H6C 109.5 . . ?
H6A C6 H6C 109.5 . . ?
H6B C6 H6C 109.5 . . ?
O3 C7 C8 121.9(2) . . ?
O3 C7 C12 119.3(2) . . ?
C8 C7 C12 118.8(2) . . ?
C9 C8 C7 119.5(2) . . ?
C9 C8 C18 117.5(2) . . ?
C7 C8 C18 123.0(2) . . ?
C10 C9 C8 122.8(2) . . ?
C10 C9 H9 118.6 . . ?
C8 C9 H9 118.6 . . ?
C9 C10 C11 116.1(2) . . ?
C9 C10 C14 123.8(2) . . ?
C11 C10 C14 120.0(2) . . ?
C12 C11 C10 123.4(2) . . ?
C12 C11 H11 118.3 . . ?
C10 C11 H11 118.3 . . ?
C11 C12 C7 119.1(2) . . ?
C11 C12 C13 121.4(2) . . ?
C7 C12 C13 119.4(2) . . ?
C12 C13 H13A 109.5 . . ?
C12 C13 H13B 109.5 . . ?
H13A C13 H13B 109.5 . . ?
C12 C13 H13C 109.5 . . ?
H13A C13 H13C 109.5 . . ?
H13B C13 H13C 109.5 . . ?
C15 C14 C17 109.6(3) . . ?
C15 C14 C10 109.3(2) . . ?
C17 C14 C10 112.7(2) . . ?
C15 C14 C16 108.8(3) . . ?
C17 C14 C16 106.4(2) . . ?
C10 C14 C16 109.9(2) . . ?
C14 C15 H15A 109.5 . . ?
C14 C15 H15B 109.5 . . ?
H15A C15 H15B 109.5 . . ?
C14 C15 H15C 109.5 . . ?
H15A C15 H15C 109.5 . . ?
H15B C15 H15C 109.5 . . ?
C14 C16 H16A 109.5 . . ?
C14 C16 H16B 109.5 . . ?
H16A C16 H16B 109.5 . . ?
C14 C16 H16C 109.5 . . ?
H16A C16 H16C 109.5 . . ?
H16B C16 H16C 109.5 . . ?
C14 C17 H17A 109.5 . . ?
C14 C17 H17B 109.5 . . ?
H17A C17 H17B 109.5 . . ?
C14 C17 H17C 109.5 . . ?
H17A C17 H17C 109.5 . . ?
H17B C17 H17C 109.5 . . ?
N1 C18 C8 114.10(19) . . ?
N1 C18 H18A 108.7 . . ?
C8 C18 H18A 108.7 . . ?
N1 C18 H18B 108.7 . . ?
C8 C18 H18B 108.7 . . ?
H18A C18 H18B 107.6 . . ?
N1 C19 C20 111.16(18) . . ?
N1 C19 H19A 109.4 . . ?
C20 C19 H19A 109.4 . . ?
N1 C19 H19B 109.4 . . ?
C20 C19 H19B 109.4 . . ?
H19A C19 H19B 108.0 . . ?
N2 C20 C19 110.11(18) . . ?
N2 C20 H20A 109.6 . . ?
C19 C20 H20A 109.6 . . ?
N2 C20 H20B 109.6 . . ?
C19 C20 H20B 109.6 . . ?
H20A C20 H20B 108.2 . . ?
N1 C21 C22 112.02(19) . . ?
N1 C21 H21A 109.2 . . ?
C22 C21 H21A 109.2 . . ?
N1 C21 H21B 109.2 . . ?
C22 C21 H21B 109.2 . . ?
H21A C21 H21B 107.9 . . ?
C21 C22 C23 116.7(2) . . ?
C21 C22 H22A 108.1 . . ?
C23 C22 H22A 108.1 . . ?
C21 C22 H22B 108.1 . . ?
C23 C22 H22B 108.1 . . ?
H22A C22 H22B 107.3 . . ?
N2 C23 C22 114.0(2) . . ?
N2 C23 H23A 108.8 . . ?
C22 C23 H23A 108.8 . . ?
N2 C23 H23B 108.8 . . ?
C22 C23 H23B 108.8 . . ?
H23A C23 H23B 107.6 . . ?
C25 C24 N2 113.23(19) . . ?
C25 C24 H24A 108.9 . . ?
N2 C24 H24A 108.9 . . ?
C25 C24 H24B 108.9 . . ?
N2 C24 H24B 108.9 . . ?
H24A C24 H24B 107.7 . . ?
C26 C25 C30 119.6(2) . . ?
C26 C25 C24 118.4(2) . . ?
C30 C25 C24 122.1(2) . . ?
O4 C26 C25 118.7(2) . . ?
O4 C26 C27 121.1(2) . . ?
C25 C26 C27 120.2(2) . . ?
C28 C27 C26 118.1(2) . . ?
C28 C27 C31 122.0(2) . . ?
C26 C27 C31 119.9(2) . . ?
C27 C28 C29 123.4(2) . . ?
C27 C28 H28 118.3 . . ?
C29 C28 H28 118.3 . . ?
C30 C29 C28 116.8(2) . . ?
C30 C29 C32 122.3(2) . . ?
C28 C29 C32 120.9(2) . . ?
C29 C30 C25 121.8(2) . . ?
C29 C30 H30 119.1 . . ?
C25 C30 H30 119.1 . . ?
C27 C31 H31A 109.5 . . ?
C27 C31 H31B 109.5 . . ?
H31A C31 H31B 109.5 . . ?
C27 C31 H31C 109.5 . . ?
H31A C31 H31C 109.5 . . ?
H31B C31 H31C 109.5 . . ?
C34 C32 C35 107.4(2) . . ?
C34 C32 C29 112.2(2) . . ?
C35 C32 C29 110.0(2) . . ?
C34 C32 C33 108.4(2) . . ?
C35 C32 C33 109.8(2) . . ?
C29 C32 C33 109.1(2) . . ?
C32 C33 H33A 109.5 . . ?
C32 C33 H33B 109.5 . . ?
H33A C33 H33B 109.5 . . ?
C32 C33 H33C 109.5 . . ?
H33A C33 H33C 109.5 . . ?
H33B C33 H33C 109.5 . . ?
C32 C34 H34A 109.5 . . ?
C32 C34 H34B 109.5 . . ?
H34A C34 H34B 109.5 . . ?
C32 C34 H34C 109.5 . . ?
H34A C34 H34C 109.5 . . ?
H34B C34 H34C 109.5 . . ?
C32 C35 H35A 109.5 . . ?
C32 C35 H35B 109.5 . . ?
H35A C35 H35B 109.5 . . ?
C32 C35 H35C 109.5 . . ?
H35A C35 H35C 109.5 . . ?
H35B C35 H35C 109.5 . . ?
 
_diffrn_measured_fraction_theta_max    0.988
_diffrn_reflns_theta_full              27.52
_diffrn_measured_fraction_theta_full   0.988
_refine_diff_density_max    0.299
_refine_diff_density_min   -0.473
_refine_diff_density_rms    0.068

#===END

data_Ti(4)(OiPr)2
 
_audit_creation_method            SHELXL-97
_chemical_name_systematic
;
 ?
;
_chemical_name_common             ?
_chemical_melting_point           ?
_chemical_formula_moiety          ?
_chemical_formula_sum
 'C35 H56 N2 O4 Ti'
_chemical_formula_weight          616.72
 
loop_
 _atom_type_symbol
 _atom_type_description
 _atom_type_scat_dispersion_real
 _atom_type_scat_dispersion_imag
 _atom_type_scat_source
 'C'  'C'   0.0033   0.0016
 'International Tables Vol C Tables 4.2.6.8 and 6.1.1.4'
 'H'  'H'   0.0000   0.0000
 'International Tables Vol C Tables 4.2.6.8 and 6.1.1.4'
 'O'  'O'   0.0106   0.0060
 'International Tables Vol C Tables 4.2.6.8 and 6.1.1.4'
 'N'  'N'   0.0061   0.0033
 'International Tables Vol C Tables 4.2.6.8 and 6.1.1.4'
 'Ti'  'Ti'   0.2776   0.4457
 'International Tables Vol C Tables 4.2.6.8 and 6.1.1.4'
 
_symmetry_cell_setting            Monoclinic
_symmetry_space_group_name_H-M    P21/a
 
loop_
 _symmetry_equiv_pos_as_xyz
 'x, y, z'
 '-x+1/2, y+1/2, -z'
 '-x, -y, -z'
 'x-1/2, -y-1/2, z'
 
_cell_length_a                    19.3720(7)
_cell_length_b                    9.6520(4)
_cell_length_c                    20.3950(10)
_cell_angle_alpha                 90.00
_cell_angle_beta                  116.015(2)
_cell_angle_gamma                 90.00
_cell_volume                      3427.0(3)
_cell_formula_units_Z             4
_cell_measurement_temperature     150(2)
_cell_measurement_reflns_used     49148
_cell_measurement_theta_min       3.51
_cell_measurement_theta_max       24.11
 
_exptl_crystal_description        block
_exptl_crystal_colour             yellow
_exptl_crystal_size_max           0.10
_exptl_crystal_size_mid           0.10
_exptl_crystal_size_min           0.10
_exptl_crystal_density_meas       ?
_exptl_crystal_density_diffrn     1.195
_exptl_crystal_density_method     'not measured'
_exptl_crystal_F_000              1336
_exptl_absorpt_coefficient_mu     0.288
_exptl_absorpt_correction_type    none
_exptl_absorpt_correction_T_min   ?
_exptl_absorpt_correction_T_max   ?
_exptl_absorpt_process_details    ?
 
_exptl_special_details
;
 ?
;
 
_diffrn_ambient_temperature       150(2)
_diffrn_radiation_wavelength      0.71073
_diffrn_radiation_type            MoK\a
_diffrn_radiation_source          'fine-focus sealed tube'
_diffrn_radiation_monochromator   graphite
_diffrn_measurement_device_type   'nonius kappa ccd'
_diffrn_measurement_method        'ccd'
_diffrn_detector_area_resol_mean  ?
_diffrn_standards_number          ?
_diffrn_standards_interval_count  ?
_diffrn_standards_interval_time   ?
_diffrn_standards_decay_%         ?
_diffrn_reflns_number             21094
_diffrn_reflns_av_R_equivalents   0.1729
_diffrn_reflns_av_sigmaI/netI     0.1168
_diffrn_reflns_limit_h_min        -22
_diffrn_reflns_limit_h_max        22
_diffrn_reflns_limit_k_min        -10
_diffrn_reflns_limit_k_max        11
_diffrn_reflns_limit_l_min        -23
_diffrn_reflns_limit_l_max        23
_diffrn_reflns_theta_min          3.61
_diffrn_reflns_theta_max          24.17
_reflns_number_total              5422
_reflns_number_gt                 3627
_reflns_threshold_expression      >2sigma(I)
 
_computing_data_collection        'Collect (Nonius BV, 1997-2000)'
_computing_cell_refinement         'HKL Scalepack (Otwinski & Minor, 1997)'
_computing_data_reduction
'HKL Denzo & Scalepack (Otwinski & Minor 1997)'
_computing_structure_solution
;
 SIR97- Altomare A., Burla M.C., Camalli M., Cascarano G.L., Giacovazzo C. ,
 Guagliardi A., Moliterni A.G.G., Polidori G.,Spagna R.
 (1999) J. Appl. Cryst. 32, 115-119.
;
_computing_structure_refinement   'SHELXL-97 (Sheldrick, 1997)'
_computing_molecular_graphics     'Ortep-3 for Windows (Farrugia, 1997)'
_computing_publication_material    'WinGX publication routines (Farrugia, 1999)'
 
_refine_special_details
;
 Refinement of F^2^ against ALL reflections.  The weighted R-factor wR and
 goodness of fit S are based on F^2^, conventional R-factors R are based
 on F, with F set to zero for negative F^2^. The threshold expression of
 F^2^ > 2sigma(F^2^) is used only for calculating R-factors(gt) etc. and is
 not relevant to the choice of reflections for refinement.  R-factors based
 on F^2^ are statistically about twice as large as those based on F, and R-
 factors based on ALL data will be even larger.
;
 
_refine_ls_structure_factor_coef  Fsqd
_refine_ls_matrix_type            full
_refine_ls_weighting_scheme       calc
_refine_ls_weighting_details
 'calc w=1/[\s^2^(Fo^2^)+(0.1088P)^2^+3.8959P] where P=(Fo^2^+2Fc^2^)/3'
_atom_sites_solution_primary      direct
_atom_sites_solution_secondary    difmap
_atom_sites_solution_hydrogens    geom
_refine_ls_hydrogen_treatment     constr
_refine_ls_extinction_method      none
_refine_ls_extinction_coef        ?
_refine_ls_number_reflns          5422
_refine_ls_number_parameters      391
_refine_ls_number_restraints      0
_refine_ls_R_factor_all           0.1272
_refine_ls_R_factor_gt            0.0837
_refine_ls_wR_factor_ref          0.2254
_refine_ls_wR_factor_gt           0.1960
_refine_ls_goodness_of_fit_ref    1.079
_refine_ls_restrained_S_all       1.079
_refine_ls_shift/su_max           0.007
_refine_ls_shift/su_mean          0.000
 
loop_
 _atom_site_label
 _atom_site_type_symbol
 _atom_site_fract_x
 _atom_site_fract_y
 _atom_site_fract_z
 _atom_site_U_iso_or_equiv
 _atom_site_adp_type
 _atom_site_occupancy
 _atom_site_symmetry_multiplicity
 _atom_site_calc_flag
 _atom_site_refinement_flags
 _atom_site_disorder_assembly
 _atom_site_disorder_group
Ti1 Ti 0.07798(5) 0.30925(9) 0.22125(5) 0.0246(3) Uani 1 1 d . . .
O1 O 0.0988(2) 0.4603(4) 0.17820(19) 0.0317(8) Uani 1 1 d . . .
N1 N -0.0414(2) 0.2424(5) 0.1360(2) 0.0301(10) Uani 1 1 d . . .
C1 C 0.0976(3) 0.6064(6) 0.1744(3) 0.0369(13) Uani 1 1 d . . .
H1 H 0.0573 0.6422 0.1881 0.044 Uiso 1 1 calc R . .
O2 O 0.12156(19) 0.1919(4) 0.17936(18) 0.0310(8) Uani 1 1 d . . .
N2 N 0.0349(2) 0.1084(4) 0.2566(2) 0.0267(9) Uani 1 1 d . . .
C2 C 0.0754(4) 0.6433(7) 0.0953(3) 0.0501(16) Uani 1 1 d . . .
H2A H 0.1105 0.5973 0.0792 0.075 Uiso 1 1 calc R . .
H2B H 0.0788 0.7439 0.0907 0.075 Uiso 1 1 calc R . .
H2C H 0.0227 0.6126 0.0648 0.075 Uiso 1 1 calc R . .
O3 O 0.00842(18) 0.4168(4) 0.24561(17) 0.0257(8) Uani 1 1 d . . .
C3 C 0.1740(4) 0.6649(7) 0.2259(4) 0.0483(16) Uani 1 1 d . . .
H3A H 0.1875 0.6312 0.2754 0.072 Uiso 1 1 calc R . .
H3B H 0.1711 0.7663 0.2252 0.072 Uiso 1 1 calc R . .
H3C H 0.2132 0.6354 0.2107 0.072 Uiso 1 1 calc R . .
O4 O 0.15640(19) 0.3106(4) 0.31678(18) 0.0288(8) Uani 1 1 d . . .
C4 C 0.1758(3) 0.1879(7) 0.1502(3) 0.0415(14) Uani 1 1 d . . .
H4 H 0.2058 0.2761 0.1643 0.050 Uiso 1 1 calc R . .
C5 C 0.1387(5) 0.1801(12) 0.0697(4) 0.087(3) Uani 1 1 d . . .
H5A H 0.1123 0.0909 0.0542 0.130 Uiso 1 1 calc R . .
H5B H 0.1777 0.1888 0.0516 0.130 Uiso 1 1 calc R . .
H5C H 0.1013 0.2555 0.0498 0.130 Uiso 1 1 calc R . .
C6 C 0.2310(4) 0.0704(7) 0.1862(4) 0.0575(18) Uani 1 1 d . . .
H6A H 0.2509 0.0778 0.2393 0.086 Uiso 1 1 calc R . .
H6B H 0.2738 0.0755 0.1728 0.086 Uiso 1 1 calc R . .
H6C H 0.2043 -0.0182 0.1698 0.086 Uiso 1 1 calc R . .
C7 C -0.0476(3) 0.5058(6) 0.2058(3) 0.0274(11) Uani 1 1 d . . .
C8 C -0.0679(3) 0.6152(5) 0.2406(3) 0.0241(11) Uani 1 1 d . . .
C9 C -0.1250(3) 0.7071(6) 0.1964(3) 0.0310(12) Uani 1 1 d . . .
H9 H -0.1379 0.7824 0.2189 0.037 Uiso 1 1 calc R . .
C10 C -0.1637(3) 0.6934(6) 0.1210(3) 0.0331(12) Uani 1 1 d . . .
C11 C -0.1448(3) 0.5841(6) 0.0888(3) 0.0318(12) Uani 1 1 d . . .
H11 H -0.1712 0.5729 0.0374 0.038 Uiso 1 1 calc R . .
C12 C -0.0879(3) 0.4894(6) 0.1295(3) 0.0289(12) Uani 1 1 d . . .
C13 C -0.0288(3) 0.6273(5) 0.3244(3) 0.0272(11) Uani 1 1 d . . .
C14 C -0.0444(3) 0.4963(6) 0.3580(3) 0.0315(12) Uani 1 1 d . . .
H14A H -0.0998 0.4863 0.3420 0.047 Uiso 1 1 calc R . .
H14B H -0.0183 0.5033 0.4113 0.047 Uiso 1 1 calc R . .
H14C H -0.0250 0.4153 0.3423 0.047 Uiso 1 1 calc R . .
C15 C 0.0582(3) 0.6483(6) 0.3528(3) 0.0335(12) Uani 1 1 d . . .
H15A H 0.0805 0.5677 0.3398 0.050 Uiso 1 1 calc R . .
H15B H 0.0819 0.6589 0.4059 0.050 Uiso 1 1 calc R . .
H15C H 0.0678 0.7317 0.3306 0.050 Uiso 1 1 calc R . .
C16 C -0.0607(3) 0.7497(6) 0.3502(3) 0.0371(13) Uani 1 1 d . . .
H16A H -0.0508 0.8359 0.3305 0.056 Uiso 1 1 calc R . .
H16B H -0.0355 0.7535 0.4037 0.056 Uiso 1 1 calc R . .
H16C H -0.1161 0.7380 0.3331 0.056 Uiso 1 1 calc R . .
C17 C -0.2264(3) 0.7927(7) 0.0758(3) 0.0467(16) Uani 1 1 d . . .
H17A H -0.2443 0.7711 0.0240 0.070 Uiso 1 1 calc R . .
H17B H -0.2065 0.8876 0.0852 0.070 Uiso 1 1 calc R . .
H17C H -0.2693 0.7841 0.0888 0.070 Uiso 1 1 calc R . .
C18 C -0.0723(3) 0.3684(6) 0.0905(3) 0.0316(12) Uani 1 1 d . . .
H18A H -0.1208 0.3435 0.0477 0.038 Uiso 1 1 calc R . .
H18B H -0.0353 0.3985 0.0719 0.038 Uiso 1 1 calc R . .
C19 C -0.0366(3) 0.1230(6) 0.0921(3) 0.0374(13) Uani 1 1 d . . .
H19A H 0.0044 0.1406 0.0767 0.045 Uiso 1 1 calc R . .
H19B H -0.0858 0.1143 0.0475 0.045 Uiso 1 1 calc R . .
C20 C -0.0200(3) -0.0121(6) 0.1346(3) 0.0374(13) Uani 1 1 d . . .
H20A H -0.0044 -0.0811 0.1077 0.045 Uiso 1 1 calc R . .
H20B H -0.0688 -0.0450 0.1336 0.045 Uiso 1 1 calc R . .
C21 C 0.0410(3) -0.0132(6) 0.2144(3) 0.0339(12) Uani 1 1 d . . .
H21A H 0.0355 -0.0993 0.2381 0.041 Uiso 1 1 calc R . .
H21B H 0.0926 -0.0139 0.2157 0.041 Uiso 1 1 calc R . .
C22 C -0.0929(3) 0.2007(6) 0.1701(3) 0.0318(12) Uani 1 1 d . . .
H22A H -0.1333 0.1372 0.1369 0.038 Uiso 1 1 calc R . .
H22B H -0.1183 0.2837 0.1780 0.038 Uiso 1 1 calc R . .
C23 C -0.0460(3) 0.1283(6) 0.2432(3) 0.0310(12) Uani 1 1 d . . .
H23A H -0.0475 0.1846 0.2831 0.037 Uiso 1 1 calc R . .
H23B H -0.0693 0.0370 0.2433 0.037 Uiso 1 1 calc R . .
C24 C 0.0814(3) 0.0844(6) 0.3364(3) 0.0298(12) Uani 1 1 d . . .
H24A H 0.0661 -0.0059 0.3490 0.036 Uiso 1 1 calc R . .
H24B H 0.0679 0.1569 0.3632 0.036 Uiso 1 1 calc R . .
C25 C 0.1674(3) 0.0845(6) 0.3635(3) 0.0280(11) Uani 1 1 d . . .
C26 C 0.2027(3) 0.2055(6) 0.3570(3) 0.0262(11) Uani 1 1 d . . .
C27 C 0.2835(3) 0.2212(6) 0.3935(3) 0.0286(12) Uani 1 1 d . . .
C28 C 0.3245(3) 0.1064(6) 0.4329(3) 0.0280(12) Uani 1 1 d . . .
H28 H 0.3789 0.1133 0.4571 0.034 Uiso 1 1 calc R . .
C29 C 0.2909(3) -0.0185(6) 0.4392(3) 0.0324(12) Uani 1 1 d . . .
C30 C 0.2115(3) -0.0275(6) 0.4030(3) 0.0315(12) Uani 1 1 d . . .
H30 H 0.1868 -0.1112 0.4052 0.038 Uiso 1 1 calc R . .
C31 C 0.3396(4) -0.1348(6) 0.4862(3) 0.0436(14) Uani 1 1 d . . .
H31A H 0.3517 -0.1165 0.5374 0.065 Uiso 1 1 calc R . .
H31B H 0.3874 -0.1411 0.4809 0.065 Uiso 1 1 calc R . .
H31C H 0.3114 -0.2223 0.4709 0.065 Uiso 1 1 calc R . .
C32 C 0.3236(3) 0.3569(6) 0.3894(3) 0.0305(12) Uani 1 1 d . . .
C33 C 0.3099(3) 0.3808(6) 0.3108(3) 0.0321(12) Uani 1 1 d . . .
H33A H 0.3322 0.4700 0.3072 0.048 Uiso 1 1 calc R . .
H33B H 0.2545 0.3816 0.2789 0.048 Uiso 1 1 calc R . .
H33C H 0.3342 0.3063 0.2957 0.048 Uiso 1 1 calc R . .
C34 C 0.2921(3) 0.4788(6) 0.4163(3) 0.0397(13) Uani 1 1 d . . .
H34A H 0.3140 0.5656 0.4089 0.060 Uiso 1 1 calc R . .
H34B H 0.3062 0.4670 0.4684 0.060 Uiso 1 1 calc R . .
H34C H 0.2361 0.4818 0.3889 0.060 Uiso 1 1 calc R . .
C35 C 0.4113(3) 0.3507(6) 0.4366(3) 0.0409(14) Uani 1 1 d . . .
H35A H 0.4329 0.2746 0.4197 0.061 Uiso 1 1 calc R . .
H35B H 0.4221 0.3349 0.4877 0.061 Uiso 1 1 calc R . .
H35C H 0.4345 0.4384 0.4325 0.061 Uiso 1 1 calc R . .
 
loop_
 _atom_site_aniso_label
 _atom_site_aniso_U_11
 _atom_site_aniso_U_22
 _atom_site_aniso_U_33
 _atom_site_aniso_U_23
 _atom_site_aniso_U_13
 _atom_site_aniso_U_12
Ti1 0.0215(5) 0.0262(5) 0.0284(5) 0.0008(4) 0.0132(4) 0.0009(4)
O1 0.032(2) 0.030(2) 0.038(2) 0.0055(16) 0.0206(16) 0.0017(16)
N1 0.026(2) 0.037(3) 0.027(2) -0.0059(19) 0.0120(18) -0.0021(19)
C1 0.039(3) 0.032(3) 0.050(3) 0.006(3) 0.030(3) 0.005(2)
O2 0.0289(19) 0.036(2) 0.0340(19) 0.0023(17) 0.0192(15) 0.0037(16)
N2 0.021(2) 0.029(2) 0.034(2) -0.0006(19) 0.0149(18) -0.0013(17)
C2 0.047(4) 0.056(4) 0.051(4) 0.022(3) 0.025(3) 0.006(3)
O3 0.0213(17) 0.028(2) 0.0266(18) 0.0001(14) 0.0094(14) 0.0054(14)
C3 0.048(4) 0.033(4) 0.060(4) 0.004(3) 0.021(3) -0.005(3)
O4 0.0246(18) 0.032(2) 0.0308(18) 0.0022(16) 0.0131(14) 0.0024(15)
C4 0.036(3) 0.055(4) 0.045(3) -0.005(3) 0.028(3) 0.004(3)
C5 0.085(6) 0.142(9) 0.060(5) -0.006(5) 0.056(5) 0.001(6)
C6 0.046(4) 0.046(4) 0.098(5) -0.001(4) 0.047(4) 0.007(3)
C7 0.022(3) 0.031(3) 0.033(3) 0.005(2) 0.016(2) 0.001(2)
C8 0.018(2) 0.026(3) 0.033(3) 0.003(2) 0.016(2) -0.0027(19)
C9 0.023(3) 0.031(3) 0.043(3) 0.005(2) 0.019(2) 0.004(2)
C10 0.020(3) 0.042(3) 0.039(3) 0.004(3) 0.014(2) 0.004(2)
C11 0.021(3) 0.044(3) 0.028(3) 0.008(2) 0.009(2) 0.001(2)
C12 0.020(3) 0.036(3) 0.033(3) 0.002(2) 0.014(2) -0.001(2)
C13 0.024(3) 0.027(3) 0.034(3) 0.000(2) 0.016(2) 0.000(2)
C14 0.034(3) 0.034(3) 0.030(3) 0.001(2) 0.016(2) -0.001(2)
C15 0.029(3) 0.040(3) 0.030(3) -0.001(2) 0.011(2) -0.003(2)
C16 0.038(3) 0.035(3) 0.041(3) -0.004(3) 0.019(3) 0.004(3)
C17 0.034(3) 0.056(4) 0.046(3) 0.017(3) 0.014(3) 0.016(3)
C18 0.023(3) 0.040(3) 0.025(3) 0.004(2) 0.005(2) 0.002(2)
C19 0.025(3) 0.054(4) 0.030(3) -0.011(3) 0.009(2) -0.003(2)
C20 0.039(3) 0.031(3) 0.042(3) -0.009(3) 0.017(3) 0.000(2)
C21 0.034(3) 0.030(3) 0.041(3) -0.002(2) 0.020(2) -0.009(2)
C22 0.021(3) 0.033(3) 0.041(3) -0.004(2) 0.013(2) -0.004(2)
C23 0.020(3) 0.029(3) 0.045(3) 0.004(2) 0.016(2) -0.006(2)
C24 0.023(3) 0.034(3) 0.035(3) 0.007(2) 0.016(2) -0.001(2)
C25 0.030(3) 0.030(3) 0.030(3) 0.001(2) 0.019(2) 0.002(2)
C26 0.024(3) 0.032(3) 0.025(2) 0.004(2) 0.012(2) 0.006(2)
C27 0.025(3) 0.036(3) 0.027(3) -0.001(2) 0.013(2) 0.000(2)
C28 0.021(3) 0.035(3) 0.027(3) 0.000(2) 0.009(2) 0.004(2)
C29 0.035(3) 0.033(3) 0.032(3) 0.000(2) 0.017(2) 0.002(2)
C30 0.030(3) 0.025(3) 0.041(3) -0.001(2) 0.017(2) -0.001(2)
C31 0.040(3) 0.031(3) 0.053(4) 0.007(3) 0.013(3) 0.009(3)
C32 0.025(3) 0.033(3) 0.034(3) 0.003(2) 0.014(2) -0.002(2)
C33 0.026(3) 0.037(3) 0.038(3) 0.002(2) 0.019(2) -0.003(2)
C34 0.041(3) 0.034(3) 0.045(3) -0.008(3) 0.020(3) -0.004(3)
C35 0.026(3) 0.040(4) 0.047(3) 0.000(3) 0.007(2) -0.005(2)
 
_geom_special_details
;
 All esds (except the esd in the dihedral angle between two l.s. planes)
 are estimated using the full covariance matrix.  The cell esds are taken
 into account individually in the estimation of esds in distances, angles
 and torsion angles; correlations between esds in cell parameters are only
 used when they are defined by crystal symmetry.  An approximate (isotropic)
 treatment of cell esds is used for estimating esds involving l.s. planes.
;
 
loop_
 _geom_bond_atom_site_label_1
 _geom_bond_atom_site_label_2
 _geom_bond_distance
 _geom_bond_site_symmetry_2
 _geom_bond_publ_flag
Ti1 O2 1.833(3) . ?
Ti1 O1 1.836(4) . ?
Ti1 O4 1.873(3) . ?
Ti1 O3 1.931(3) . ?
Ti1 N1 2.293(4) . ?
Ti1 N2 2.346(4) . ?
O1 C1 1.412(7) . ?
N1 C18 1.487(7) . ?
N1 C19 1.488(7) . ?
N1 C22 1.500(6) . ?
C1 C3 1.499(9) . ?
C1 C2 1.519(8) . ?
C1 H1 1.0000 . ?
O2 C4 1.417(6) . ?
N2 C23 1.479(6) . ?
N2 C21 1.491(7) . ?
N2 C24 1.492(6) . ?
C2 H2A 0.9800 . ?
C2 H2B 0.9800 . ?
C2 H2C 0.9800 . ?
O3 C7 1.343(6) . ?
C3 H3A 0.9800 . ?
C3 H3B 0.9800 . ?
C3 H3C 0.9800 . ?
O4 C26 1.363(6) . ?
C4 C5 1.478(10) . ?
C4 C6 1.510(9) . ?
C4 H4 1.0000 . ?
C5 H5A 0.9800 . ?
C5 H5B 0.9800 . ?
C5 H5C 0.9800 . ?
C6 H6A 0.9800 . ?
C6 H6B 0.9800 . ?
C6 H6C 0.9800 . ?
C7 C12 1.410(7) . ?
C7 C8 1.420(7) . ?
C8 C9 1.395(7) . ?
C8 C13 1.540(7) . ?
C9 C10 1.392(7) . ?
C9 H9 0.9500 . ?
C10 C11 1.374(8) . ?
C10 C17 1.503(8) . ?
C11 C12 1.391(7) . ?
C11 H11 0.9500 . ?
C12 C18 1.517(8) . ?
C13 C16 1.529(7) . ?
C13 C14 1.530(7) . ?
C13 C15 1.538(7) . ?
C14 H14A 0.9800 . ?
C14 H14B 0.9800 . ?
C14 H14C 0.9800 . ?
C15 H15A 0.9800 . ?
C15 H15B 0.9800 . ?
C15 H15C 0.9800 . ?
C16 H16A 0.9800 . ?
C16 H16B 0.9800 . ?
C16 H16C 0.9800 . ?
C17 H17A 0.9800 . ?
C17 H17B 0.9800 . ?
C17 H17C 0.9800 . ?
C18 H18A 0.9900 . ?
C18 H18B 0.9900 . ?
C19 C20 1.520(8) . ?
C19 H19A 0.9900 . ?
C19 H19B 0.9900 . ?
C20 C21 1.536(7) . ?
C20 H20A 0.9900 . ?
C20 H20B 0.9900 . ?
C21 H21A 0.9900 . ?
C21 H21B 0.9900 . ?
C22 C23 1.533(7) . ?
C22 H22A 0.9900 . ?
C22 H22B 0.9900 . ?
C23 H23A 0.9900 . ?
C23 H23B 0.9900 . ?
C24 C25 1.508(7) . ?
C24 H24A 0.9900 . ?
C24 H24B 0.9900 . ?
C25 C26 1.389(8) . ?
C25 C30 1.394(8) . ?
C26 C27 1.416(7) . ?
C27 C28 1.395(7) . ?
C27 C32 1.543(7) . ?
C28 C29 1.402(8) . ?
C28 H28 0.9500 . ?
C29 C30 1.387(7) . ?
C29 C31 1.509(8) . ?
C30 H30 0.9500 . ?
C31 H31A 0.9800 . ?
C31 H31B 0.9800 . ?
C31 H31C 0.9800 . ?
C32 C33 1.524(7) . ?
C32 C34 1.533(8) . ?
C32 C35 1.543(7) . ?
C33 H33A 0.9800 . ?
C33 H33B 0.9800 . ?
C33 H33C 0.9800 . ?
C34 H34A 0.9800 . ?
C34 H34B 0.9800 . ?
C34 H34C 0.9800 . ?
C35 H35A 0.9800 . ?
C35 H35B 0.9800 . ?
C35 H35C 0.9800 . ?
 
loop_
 _geom_angle_atom_site_label_1
 _geom_angle_atom_site_label_2
 _geom_angle_atom_site_label_3
 _geom_angle
 _geom_angle_site_symmetry_1
 _geom_angle_site_symmetry_3
 _geom_angle_publ_flag
O2 Ti1 O1 91.45(16) . . ?
O2 Ti1 O4 99.19(15) . . ?
O1 Ti1 O4 104.12(16) . . ?
O2 Ti1 O3 165.59(15) . . ?
O1 Ti1 O3 91.18(15) . . ?
O4 Ti1 O3 93.89(14) . . ?
O2 Ti1 N1 89.46(16) . . ?
O1 Ti1 N1 102.78(16) . . ?
O4 Ti1 N1 151.46(16) . . ?
O3 Ti1 N1 76.15(14) . . ?
O2 Ti1 N2 86.07(15) . . ?
O1 Ti1 N2 170.35(16) . . ?
O4 Ti1 N2 85.49(15) . . ?
O3 Ti1 N2 88.98(14) . . ?
N1 Ti1 N2 67.91(15) . . ?
C1 O1 Ti1 144.9(3) . . ?
C18 N1 C19 111.8(4) . . ?
C18 N1 C22 110.0(4) . . ?
C19 N1 C22 107.5(4) . . ?
C18 N1 Ti1 103.9(3) . . ?
C19 N1 Ti1 111.5(3) . . ?
C22 N1 Ti1 112.3(3) . . ?
O1 C1 C3 110.5(5) . . ?
O1 C1 C2 106.5(5) . . ?
C3 C1 C2 112.9(5) . . ?
O1 C1 H1 109.0 . . ?
C3 C1 H1 109.0 . . ?
C2 C1 H1 109.0 . . ?
C4 O2 Ti1 142.2(4) . . ?
C23 N2 C21 110.0(4) . . ?
C23 N2 C24 107.8(4) . . ?
C21 N2 C24 110.2(4) . . ?
C23 N2 Ti1 109.1(3) . . ?
C21 N2 Ti1 110.1(3) . . ?
C24 N2 Ti1 109.7(3) . . ?
C1 C2 H2A 109.5 . . ?
C1 C2 H2B 109.5 . . ?
H2A C2 H2B 109.5 . . ?
C1 C2 H2C 109.5 . . ?
H2A C2 H2C 109.5 . . ?
H2B C2 H2C 109.5 . . ?
C7 O3 Ti1 131.2(3) . . ?
C1 C3 H3A 109.5 . . ?
C1 C3 H3B 109.5 . . ?
H3A C3 H3B 109.5 . . ?
C1 C3 H3C 109.5 . . ?
H3A C3 H3C 109.5 . . ?
H3B C3 H3C 109.5 . . ?
C26 O4 Ti1 129.8(3) . . ?
O2 C4 C5 112.2(5) . . ?
O2 C4 C6 108.3(5) . . ?
C5 C4 C6 113.4(6) . . ?
O2 C4 H4 107.5 . . ?
C5 C4 H4 107.5 . . ?
C6 C4 H4 107.5 . . ?
C4 C5 H5A 109.5 . . ?
C4 C5 H5B 109.5 . . ?
H5A C5 H5B 109.5 . . ?
C4 C5 H5C 109.5 . . ?
H5A C5 H5C 109.5 . . ?
H5B C5 H5C 109.5 . . ?
C4 C6 H6A 109.5 . . ?
C4 C6 H6B 109.5 . . ?
H6A C6 H6B 109.5 . . ?
C4 C6 H6C 109.5 . . ?
H6A C6 H6C 109.5 . . ?
H6B C6 H6C 109.5 . . ?
O3 C7 C12 120.3(5) . . ?
O3 C7 C8 120.1(4) . . ?
C12 C7 C8 119.6(5) . . ?
C9 C8 C7 117.7(5) . . ?
C9 C8 C13 122.2(5) . . ?
C7 C8 C13 120.1(4) . . ?
C10 C9 C8 122.9(5) . . ?
C10 C9 H9 118.5 . . ?
C8 C9 H9 118.5 . . ?
C11 C10 C9 118.3(5) . . ?
C11 C10 C17 120.7(5) . . ?
C9 C10 C17 121.1(5) . . ?
C10 C11 C12 121.8(5) . . ?
C10 C11 H11 119.1 . . ?
C12 C11 H11 119.1 . . ?
C11 C12 C7 119.6(5) . . ?
C11 C12 C18 118.7(4) . . ?
C7 C12 C18 121.6(5) . . ?
C16 C13 C14 107.2(4) . . ?
C16 C13 C15 108.0(4) . . ?
C14 C13 C15 109.8(4) . . ?
C16 C13 C8 111.4(4) . . ?
C14 C13 C8 109.7(4) . . ?
C15 C13 C8 110.6(4) . . ?
C13 C14 H14A 109.5 . . ?
C13 C14 H14B 109.5 . . ?
H14A C14 H14B 109.5 . . ?
C13 C14 H14C 109.5 . . ?
H14A C14 H14C 109.5 . . ?
H14B C14 H14C 109.5 . . ?
C13 C15 H15A 109.5 . . ?
C13 C15 H15B 109.5 . . ?
H15A C15 H15B 109.5 . . ?
C13 C15 H15C 109.5 . . ?
H15A C15 H15C 109.5 . . ?
H15B C15 H15C 109.5 . . ?
C13 C16 H16A 109.5 . . ?
C13 C16 H16B 109.5 . . ?
H16A C16 H16B 109.5 . . ?
C13 C16 H16C 109.5 . . ?
H16A C16 H16C 109.5 . . ?
H16B C16 H16C 109.5 . . ?
C10 C17 H17A 109.5 . . ?
C10 C17 H17B 109.5 . . ?
H17A C17 H17B 109.5 . . ?
C10 C17 H17C 109.5 . . ?
H17A C17 H17C 109.5 . . ?
H17B C17 H17C 109.5 . . ?
N1 C18 C12 114.8(4) . . ?
N1 C18 H18A 108.6 . . ?
C12 C18 H18A 108.6 . . ?
N1 C18 H18B 108.6 . . ?
C12 C18 H18B 108.6 . . ?
H18A C18 H18B 107.5 . . ?
N1 C19 C20 112.0(4) . . ?
N1 C19 H19A 109.2 . . ?
C20 C19 H19A 109.2 . . ?
N1 C19 H19B 109.2 . . ?
C20 C19 H19B 109.2 . . ?
H19A C19 H19B 107.9 . . ?
C19 C20 C21 118.9(5) . . ?
C19 C20 H20A 107.6 . . ?
C21 C20 H20A 107.6 . . ?
C19 C20 H20B 107.6 . . ?
C21 C20 H20B 107.6 . . ?
H20A C20 H20B 107.0 . . ?
N2 C21 C20 112.8(4) . . ?
N2 C21 H21A 109.0 . . ?
C20 C21 H21A 109.0 . . ?
N2 C21 H21B 109.0 . . ?
C20 C21 H21B 109.0 . . ?
H21A C21 H21B 107.8 . . ?
N1 C22 C23 110.0(4) . . ?
N1 C22 H22A 109.7 . . ?
C23 C22 H22A 109.7 . . ?
N1 C22 H22B 109.7 . . ?
C23 C22 H22B 109.7 . . ?
H22A C22 H22B 108.2 . . ?
N2 C23 C22 111.5(4) . . ?
N2 C23 H23A 109.3 . . ?
C22 C23 H23A 109.3 . . ?
N2 C23 H23B 109.3 . . ?
C22 C23 H23B 109.3 . . ?
H23A C23 H23B 108.0 . . ?
N2 C24 C25 116.2(4) . . ?
N2 C24 H24A 108.2 . . ?
C25 C24 H24A 108.2 . . ?
N2 C24 H24B 108.2 . . ?
C25 C24 H24B 108.2 . . ?
H24A C24 H24B 107.4 . . ?
C26 C25 C30 120.3(5) . . ?
C26 C25 C24 118.5(5) . . ?
C30 C25 C24 120.7(5) . . ?
O4 C26 C25 117.5(4) . . ?
O4 C26 C27 121.3(5) . . ?
C25 C26 C27 121.1(5) . . ?
C28 C27 C26 115.9(5) . . ?
C28 C27 C32 122.2(4) . . ?
C26 C27 C32 121.9(5) . . ?
C27 C28 C29 124.5(5) . . ?
C27 C28 H28 117.8 . . ?
C29 C28 H28 117.8 . . ?
C30 C29 C28 117.1(5) . . ?
C30 C29 C31 122.0(5) . . ?
C28 C29 C31 120.8(5) . . ?
C29 C30 C25 121.0(5) . . ?
C29 C30 H30 119.5 . . ?
C25 C30 H30 119.5 . . ?
C29 C31 H31A 109.5 . . ?
C29 C31 H31B 109.5 . . ?
H31A C31 H31B 109.5 . . ?
C29 C31 H31C 109.5 . . ?
H31A C31 H31C 109.5 . . ?
H31B C31 H31C 109.5 . . ?
C33 C32 C34 110.3(5) . . ?
C33 C32 C27 109.0(4) . . ?
C34 C32 C27 110.1(4) . . ?
C33 C32 C35 107.3(4) . . ?
C34 C32 C35 108.0(5) . . ?
C27 C32 C35 112.1(4) . . ?
C32 C33 H33A 109.5 . . ?
C32 C33 H33B 109.5 . . ?
H33A C33 H33B 109.5 . . ?
C32 C33 H33C 109.5 . . ?
H33A C33 H33C 109.5 . . ?
H33B C33 H33C 109.5 . . ?
C32 C34 H34A 109.5 . . ?
C32 C34 H34B 109.5 . . ?
H34A C34 H34B 109.5 . . ?
C32 C34 H34C 109.5 . . ?
H34A C34 H34C 109.5 . . ?
H34B C34 H34C 109.5 . . ?
C32 C35 H35A 109.5 . . ?
C32 C35 H35B 109.5 . . ?
H35A C35 H35B 109.5 . . ?
C32 C35 H35C 109.5 . . ?
H35A C35 H35C 109.5 . . ?
H35B C35 H35C 109.5 . . ?
 
_diffrn_measured_fraction_theta_max    0.990
_diffrn_reflns_theta_full              24.17
_diffrn_measured_fraction_theta_full   0.990
_refine_diff_density_max    1.219
_refine_diff_density_min   -0.422
_refine_diff_density_rms    0.086


#===END

data_Ti(5)(OiPr)2
 
_audit_creation_method            SHELXL-97
_chemical_name_systematic
;
 ?
;
_chemical_name_common             ?
_chemical_melting_point           ?
_chemical_formula_moiety          ?
_chemical_formula_sum
 'C45 H76 N2 O4 Ti'
_chemical_formula_weight          756.95
 
loop_
 _atom_type_symbol
 _atom_type_description
 _atom_type_scat_dispersion_real
 _atom_type_scat_dispersion_imag
 _atom_type_scat_source
 'C'  'C'   0.0033   0.0016
 'International Tables Vol C Tables 4.2.6.8 and 6.1.1.4'
 'N'  'N'   0.0061   0.0033
 'International Tables Vol C Tables 4.2.6.8 and 6.1.1.4'
 'O'  'O'   0.0106   0.0060
 'International Tables Vol C Tables 4.2.6.8 and 6.1.1.4'
 'Ti'  'Ti'   0.2776   0.4457
 'International Tables Vol C Tables 4.2.6.8 and 6.1.1.4'
 'H'  'H'   0.0000   0.0000
 'International Tables Vol C Tables 4.2.6.8 and 6.1.1.4'
 
_symmetry_cell_setting            Orthorhombic
_symmetry_space_group_name_H-M    P212121
 
loop_
 _symmetry_equiv_pos_as_xyz
 'x, y, z'
 '-x+1/2, -y, z+1/2'
 'x+1/2, -y+1/2, -z'
 '-x, y+1/2, -z+1/2'
 
_cell_length_a                    10.9250(7)
_cell_length_b                    14.7200(12)
_cell_length_c                    27.1040(14)
_cell_angle_alpha                 90.00
_cell_angle_beta                  90.00
_cell_angle_gamma                 90.00
_cell_volume                      4358.8(5)
_cell_formula_units_Z             4
_cell_measurement_temperature     150(2)
_cell_measurement_reflns_used     80412
_cell_measurement_theta_min       3.51
_cell_measurement_theta_max       24.11
 
_exptl_crystal_description        block
_exptl_crystal_colour             yellow
_exptl_crystal_size_max           0.10
_exptl_crystal_size_mid           0.10
_exptl_crystal_size_min           0.10
_exptl_crystal_density_meas       ?
_exptl_crystal_density_diffrn     1.153
_exptl_crystal_density_method     'not measured'
_exptl_crystal_F_000              1656 
_exptl_absorpt_coefficient_mu     0.238
_exptl_absorpt_correction_type    none
_exptl_absorpt_correction_T_min   ?
_exptl_absorpt_correction_T_max   ?
_exptl_absorpt_process_details    ?
 
_exptl_special_details
;
 ?
;
 
_diffrn_ambient_temperature       150(2)
_diffrn_radiation_wavelength      0.71073
_diffrn_radiation_type            MoK\a
_diffrn_radiation_source          'fine-focus sealed tube'
_diffrn_radiation_monochromator   graphite
_diffrn_measurement_device_type   'nonius kappa ccd'
_diffrn_measurement_method        'ccd'
_diffrn_detector_area_resol_mean  ?
_diffrn_standards_number          ?
_diffrn_standards_interval_count  ?
_diffrn_standards_interval_time   ?
_diffrn_standards_decay_%         ?
_diffrn_reflns_number             52730
_diffrn_reflns_av_R_equivalents   0.1339
_diffrn_reflns_av_sigmaI/netI     0.0668
_diffrn_reflns_limit_h_min        -12
_diffrn_reflns_limit_h_max        12
_diffrn_reflns_limit_k_min        -16
_diffrn_reflns_limit_k_max        16
_diffrn_reflns_limit_l_min        -31
_diffrn_reflns_limit_l_max        31
_diffrn_reflns_theta_min          3.66
_diffrn_reflns_theta_max          24.10
_reflns_number_total              6899
_reflns_number_gt                 5257
_reflns_threshold_expression      >2sigma(I)
 
_computing_data_collection        'Collect (Nonius BV, 1997-2000)'
_computing_cell_refinement         'HKL Scalepack (Otwinski & Minor, 1997)'
_computing_data_reduction
'HKL Denzo & Scalepack (Otwinski & Minor 1997)'
_computing_structure_solution
;
 SIR97- Altomare A., Burla M.C., Camalli M., Cascarano G.L., Giacovazzo C. ,
 Guagliardi A., Moliterni A.G.G., Polidori G.,Spagna R.
 (1999) J. Appl. Cryst. 32, 115-119.
;
_computing_structure_refinement   'SHELXL-97 (Sheldrick, 1997)'
_computing_molecular_graphics     'Ortep-3 for Windows (Farrugia, 1997)'
_computing_publication_material    'WinGX publication routines (Farrugia, 1999)'
 
 
_refine_special_details
;
 Refinement of F^2^ against ALL reflections.  The weighted R-factor wR and
 goodness of fit S are based on F^2^, conventional R-factors R are based
 on F, with F set to zero for negative F^2^. The threshold expression of
 F^2^ > 2sigma(F^2^) is used only for calculating R-factors(gt) etc. and is
 not relevant to the choice of reflections for refinement.  R-factors based
 on F^2^ are statistically about twice as large as those based on F, and R-
 factors based on ALL data will be even larger.
;
 
_refine_ls_structure_factor_coef  Fsqd
_refine_ls_matrix_type            full
_refine_ls_weighting_scheme       calc
_refine_ls_weighting_details
 'calc w=1/[\s^2^(Fo^2^)+(0.0957P)^2^+1.4331P] where P=(Fo^2^+2Fc^2^)/3'
_atom_sites_solution_primary      direct
_atom_sites_solution_secondary    difmap
_atom_sites_solution_hydrogens    geom
_refine_ls_hydrogen_treatment     constr
_refine_ls_extinction_method      none
_refine_ls_extinction_coef        ?
_refine_ls_abs_structure_details
 'Flack H D (1983), Acta Cryst. A39, 876-881'
_refine_ls_abs_structure_Flack    -0.03(4)
_refine_ls_number_reflns          6899
_refine_ls_number_parameters      514
_refine_ls_number_restraints      4
_refine_ls_R_factor_all           0.0918
_refine_ls_R_factor_gt            0.0607
_refine_ls_wR_factor_ref          0.1651
_refine_ls_wR_factor_gt           0.1452
_refine_ls_goodness_of_fit_ref    1.039
_refine_ls_restrained_S_all       1.039
_refine_ls_shift/su_max           0.000
_refine_ls_shift/su_mean          0.000
 
loop_
 _atom_site_label
 _atom_site_type_symbol
 _atom_site_fract_x
 _atom_site_fract_y
 _atom_site_fract_z
 _atom_site_U_iso_or_equiv
 _atom_site_adp_type
 _atom_site_occupancy
 _atom_site_symmetry_multiplicity
 _atom_site_calc_flag
 _atom_site_refinement_flags
 _atom_site_disorder_assembly
 _atom_site_disorder_group
Ti1 Ti 0.80260(7) 0.76970(5) 0.24489(3) 0.0332(2) Uani 1 1 d . A .
O1 O 0.6388(3) 0.7516(2) 0.24159(12) 0.0459(8) Uani 1 1 d . . .
N1 N 0.8780(4) 0.6815(3) 0.18191(14) 0.0391(10) Uani 1 1 d . . .
C1 C 0.5202(10) 0.7826(12) 0.2267(4) 0.064(4) Uani 0.60 1 d PD A 1
H1 H 0.5306 0.8261 0.1987 0.077 Uiso 0.60 1 calc PR A 1
O2 O 0.8222(3) 0.6731(2) 0.28714(11) 0.0418(8) Uani 1 1 d . . .
N2 N 1.0159(3) 0.7746(2) 0.24074(12) 0.0347(8) Uani 1 1 d . . .
C2 C 0.4559(12) 0.8311(10) 0.2679(6) 0.088(5) Uani 0.60 1 d PD A 1
H2A H 0.4492 0.7905 0.2965 0.132 Uiso 0.60 1 calc PR A 1
H2B H 0.3738 0.8491 0.2571 0.132 Uiso 0.60 1 calc PR A 1
H2C H 0.5026 0.8853 0.2772 0.132 Uiso 0.60 1 calc PR A 1
O3 O 0.7969(3) 0.84894(19) 0.18779(9) 0.0369(7) Uani 1 1 d . . .
C3 C 0.446(2) 0.7032(16) 0.2088(8) 0.123(12) Uani 0.60 1 d PD A 1
H3A H 0.4917 0.6708 0.1832 0.184 Uiso 0.60 1 calc PR A 1
H3B H 0.3683 0.7250 0.1952 0.184 Uiso 0.60 1 calc PR A 1
H3C H 0.4297 0.6620 0.2365 0.184 Uiso 0.60 1 calc PR A 1
O4 O 0.8194(3) 0.8659(2) 0.29066(10) 0.0366(7) Uani 1 1 d . . .
C4 C 0.7483(6) 0.6225(4) 0.3199(2) 0.0597(16) Uani 1 1 d . A .
H4 H 0.6728 0.6587 0.3267 0.072 Uiso 1 1 calc R . .
C5 C 0.7096(7) 0.5339(4) 0.2979(3) 0.080(2) Uani 1 1 d . . .
H5A H 0.6665 0.5450 0.2668 0.120 Uiso 1 1 calc R A .
H5B H 0.6549 0.5023 0.3209 0.120 Uiso 1 1 calc R . .
H5C H 0.7820 0.4962 0.2917 0.120 Uiso 1 1 calc R . .
C6 C 0.8195(7) 0.6131(5) 0.3686(2) 0.086(2) Uani 1 1 d . . .
H6A H 0.8989 0.5844 0.3621 0.129 Uiso 1 1 calc R A .
H6B H 0.7726 0.5755 0.3916 0.129 Uiso 1 1 calc R . .
H6C H 0.8325 0.6734 0.3829 0.129 Uiso 1 1 calc R . .
C7 C 0.7256(4) 0.8349(3) 0.14764(15) 0.0357(11) Uani 1 1 d . A .
C8 C 0.6698(5) 0.9105(3) 0.12415(16) 0.0376(11) Uani 1 1 d . . .
C9 C 0.5899(5) 0.8928(3) 0.08517(16) 0.0397(11) Uani 1 1 d . A .
H9 H 0.5509 0.9428 0.0695 0.048 Uiso 1 1 calc R . .
C10 C 0.5642(5) 0.8048(3) 0.06793(16) 0.0424(12) Uani 1 1 d . . .
C11 C 0.6289(4) 0.7339(3) 0.08899(16) 0.0419(11) Uani 1 1 d . A .
H11 H 0.6187 0.6743 0.0761 0.050 Uiso 1 1 calc R . .
C12 C 0.7089(5) 0.7472(3) 0.12864(15) 0.0386(11) Uani 1 1 d . . .
C13 C 0.6979(5) 1.0076(3) 0.14017(16) 0.0397(11) Uani 1 1 d . A .
C14 C 0.6249(6) 1.0782(3) 0.1096(2) 0.0625(17) Uani 1 1 d . . .
H14A H 0.6497 1.0746 0.0750 0.094 Uiso 1 1 calc R A .
H14B H 0.6417 1.1394 0.1223 0.094 Uiso 1 1 calc R . .
H14C H 0.5372 1.0654 0.1124 0.094 Uiso 1 1 calc R . .
C15 C 0.6657(5) 1.0238(3) 0.19400(18) 0.0479(13) Uani 1 1 d . . .
H15A H 0.5781 1.0128 0.1990 0.072 Uiso 1 1 calc R A .
H15B H 0.6852 1.0867 0.2029 0.072 Uiso 1 1 calc R . .
H15C H 0.7131 0.9822 0.2148 0.072 Uiso 1 1 calc R . .
C16 C 0.8370(5) 1.0266(3) 0.13303(18) 0.0468(13) Uani 1 1 d . . .
H16A H 0.8528 1.0916 0.1397 0.056 Uiso 1 1 calc R A .
H16B H 0.8834 0.9908 0.1577 0.056 Uiso 1 1 calc R . .
C17 C 0.8854(6) 1.0035(5) 0.0814(2) 0.0727(19) Uani 1 1 d . A .
H17A H 0.8865 0.9374 0.0771 0.109 Uiso 1 1 calc R . .
H17B H 0.9686 1.0274 0.0778 0.109 Uiso 1 1 calc R . .
H17C H 0.8321 1.0309 0.0565 0.109 Uiso 1 1 calc R . .
C18 C 0.4704(5) 0.7925(4) 0.02603(17) 0.0495(13) Uani 1 1 d . A .
C19 C 0.4451(7) 0.6934(4) 0.0144(3) 0.083(2) Uani 1 1 d . . .
H19A H 0.5178 0.6661 -0.0007 0.124 Uiso 1 1 calc R A .
H19B H 0.3759 0.6892 -0.0085 0.124 Uiso 1 1 calc R . .
H19C H 0.4252 0.6610 0.0450 0.124 Uiso 1 1 calc R . .
C20 C 0.5193(6) 0.8392(5) -0.02122(19) 0.0653(17) Uani 1 1 d . . .
H20A H 0.5941 0.8084 -0.0322 0.098 Uiso 1 1 calc R A .
H20B H 0.5376 0.9031 -0.0141 0.098 Uiso 1 1 calc R . .
H20C H 0.4573 0.8357 -0.0473 0.098 Uiso 1 1 calc R . .
C21 C 0.3485(5) 0.8404(4) 0.03980(19) 0.0549(14) Uani 1 1 d . . .
H21A H 0.3640 0.9065 0.0419 0.066 Uiso 1 1 calc R A .
H21B H 0.2894 0.8304 0.0127 0.066 Uiso 1 1 calc R . .
C22 C 0.2888(6) 0.8094(5) 0.0883(2) 0.0776(19) Uani 1 1 d . A .
H22A H 0.2669 0.7450 0.0858 0.116 Uiso 1 1 calc R . .
H22B H 0.2149 0.8454 0.0944 0.116 Uiso 1 1 calc R . .
H22C H 0.3466 0.8180 0.1155 0.116 Uiso 1 1 calc R . .
C23 C 0.7703(5) 0.6629(3) 0.14965(17) 0.0418(12) Uani 1 1 d . A .
H23A H 0.7090 0.6283 0.1689 0.050 Uiso 1 1 calc R . .
H23B H 0.7970 0.6239 0.1219 0.050 Uiso 1 1 calc R . .
C24 C 0.9319(5) 0.5942(3) 0.19982(17) 0.0427(12) Uani 1 1 d . A .
H24A H 0.9409 0.5519 0.1716 0.051 Uiso 1 1 calc R . .
H24B H 0.8753 0.5659 0.2239 0.051 Uiso 1 1 calc R . .
C25 C 1.0563(5) 0.6080(3) 0.22411(19) 0.0496(14) Uani 1 1 d . . .
H25A H 1.1180 0.6144 0.1976 0.059 Uiso 1 1 calc R A .
H25B H 1.0765 0.5519 0.2426 0.059 Uiso 1 1 calc R . .
C26 C 1.0715(4) 0.6885(3) 0.25931(16) 0.0374(10) Uani 1 1 d . A .
H26A H 1.0336 0.6729 0.2914 0.045 Uiso 1 1 calc R . .
H26B H 1.1599 0.6987 0.2651 0.045 Uiso 1 1 calc R . .
C27 C 0.9751(4) 0.7311(4) 0.15378(16) 0.0438(11) Uani 1 1 d . A .
H27A H 0.9364 0.7699 0.1283 0.053 Uiso 1 1 calc R . .
H27B H 1.0287 0.6867 0.1369 0.053 Uiso 1 1 calc R . .
C28 C 1.0519(4) 0.7901(3) 0.18841(15) 0.0396(11) Uani 1 1 d . A .
H28A H 1.1397 0.7753 0.1841 0.047 Uiso 1 1 calc R . .
H28B H 1.0402 0.8550 0.1800 0.047 Uiso 1 1 calc R . .
C29 C 1.0631(4) 0.8519(3) 0.27066(16) 0.0377(11) Uani 1 1 d . A .
H29A H 1.0398 0.9093 0.2541 0.045 Uiso 1 1 calc R . .
H29B H 1.1536 0.8489 0.2709 0.045 Uiso 1 1 calc R . .
C30 C 1.0191(4) 0.8557(3) 0.32292(16) 0.0374(11) Uani 1 1 d . . .
C31 C 1.1001(5) 0.8534(3) 0.36220(18) 0.0449(12) Uani 1 1 d . A .
H31 H 1.1845 0.8426 0.3563 0.054 Uiso 1 1 calc R . .
C32 C 1.0589(5) 0.8668(3) 0.41071(17) 0.0475(13) Uani 1 1 d . . .
C33 C 0.9368(5) 0.8869(4) 0.41689(19) 0.0542(14) Uani 1 1 d . A .
H33 H 0.9085 0.8995 0.4493 0.065 Uiso 1 1 calc R . .
C34 C 0.8514(5) 0.8899(3) 0.37818(18) 0.0460(13) Uani 1 1 d . . .
C35 C 0.8942(4) 0.8696(3) 0.33071(16) 0.0382(11) Uani 1 1 d . A .
C36 C 1.1474(6) 0.8634(4) 0.45431(19) 0.0566(15) Uani 1 1 d . A .
C37 C 1.2170(7) 0.7742(5) 0.4531(2) 0.090(2) Uani 1 1 d . . .
H37A H 1.1593 0.7239 0.4487 0.134 Uiso 1 1 calc R A .
H37B H 1.2616 0.7663 0.4842 0.134 Uiso 1 1 calc R . .
H37C H 1.2752 0.7749 0.4256 0.134 Uiso 1 1 calc R . .
C38 C 1.0796(7) 0.8674(5) 0.5039(2) 0.0779(19) Uani 1 1 d . . .
H38A H 1.0236 0.8156 0.5064 0.117 Uiso 1 1 calc R A .
H38B H 1.0329 0.9241 0.5059 0.117 Uiso 1 1 calc R . .
H38C H 1.1391 0.8650 0.5309 0.117 Uiso 1 1 calc R . .
C39 C 1.2349(6) 0.9468(4) 0.4497(2) 0.0614(16) Uani 1 1 d . . .
H39A H 1.2778 0.9428 0.4177 0.074 Uiso 1 1 calc R A .
H39B H 1.1844 1.0026 0.4492 0.074 Uiso 1 1 calc R . .
C40 C 1.3298(7) 0.9565(5) 0.4900(2) 0.082(2) Uani 1 1 d . A .
H40A H 1.2890 0.9582 0.5222 0.123 Uiso 1 1 calc R . .
H40B H 1.3758 1.0129 0.4850 0.123 Uiso 1 1 calc R . .
H40C H 1.3860 0.9047 0.4888 0.123 Uiso 1 1 calc R . .
C41 C 0.7156(6) 0.9148(4) 0.38867(18) 0.0539(14) Uani 1 1 d . A .
C42 C 0.6803(6) 0.9973(4) 0.3572(2) 0.0627(16) Uani 1 1 d . . .
H42A H 0.6948 0.9836 0.3223 0.094 Uiso 1 1 calc R A .
H42B H 0.7300 1.0497 0.3670 0.094 Uiso 1 1 calc R . .
H42C H 0.5934 1.0113 0.3622 0.094 Uiso 1 1 calc R . .
C43 C 0.6959(7) 0.9434(5) 0.4431(2) 0.087(2) Uani 1 1 d . . .
H43A H 0.6119 0.9655 0.4474 0.130 Uiso 1 1 calc R A .
H43B H 0.7536 0.9919 0.4517 0.130 Uiso 1 1 calc R . .
H43C H 0.7096 0.8910 0.4647 0.130 Uiso 1 1 calc R . .
C44 C 0.6365(6) 0.8320(4) 0.3773(3) 0.0732(19) Uani 1 1 d . . .
H44A H 0.6480 0.8156 0.3422 0.088 Uiso 1 1 calc R A .
H44B H 0.6662 0.7804 0.3974 0.088 Uiso 1 1 calc R . .
C45 C 0.5048(10) 0.8437(10) 0.3865(5) 0.197(7) Uani 1 1 d . A .
H45A H 0.4917 0.8585 0.4214 0.296 Uiso 1 1 calc R . .
H45B H 0.4617 0.7872 0.3785 0.296 Uiso 1 1 calc R . .
H45C H 0.4733 0.8931 0.3659 0.296 Uiso 1 1 calc R . .
C1' C 0.5150(14) 0.7420(10) 0.2458(6) 0.046(4) Uani 0.40 1 d PD A 2
H1' H 0.4929 0.7218 0.2799 0.056 Uiso 0.40 1 calc PR A 2
C2' C 0.459(3) 0.8332(12) 0.2351(9) 0.088(8) Uani 0.40 1 d PD A 2
H2'1 H 0.4893 0.8777 0.2591 0.132 Uiso 0.40 1 calc PR A 2
H2'2 H 0.3701 0.8290 0.2373 0.132 Uiso 0.40 1 calc PR A 2
H2'3 H 0.4826 0.8526 0.2017 0.132 Uiso 0.40 1 calc PR A 2
C3' C 0.462(2) 0.678(2) 0.2083(11) 0.057(7) Uani 0.40 1 d PD A 2
H3'1 H 0.4698 0.7047 0.1753 0.086 Uiso 0.40 1 calc PR A 2
H3'2 H 0.3749 0.6682 0.2157 0.086 Uiso 0.40 1 calc PR A 2
H3'3 H 0.5055 0.6202 0.2095 0.086 Uiso 0.40 1 calc PR A 2
 
loop_
 _atom_site_aniso_label
 _atom_site_aniso_U_11
 _atom_site_aniso_U_22
 _atom_site_aniso_U_33
 _atom_site_aniso_U_23
 _atom_site_aniso_U_13
 _atom_site_aniso_U_12
Ti1 0.0347(4) 0.0345(4) 0.0304(4) 0.0010(3) -0.0029(4) 0.0033(4)
O1 0.0352(17) 0.053(2) 0.0492(19) 0.0065(16) -0.0115(15) -0.0029(14)
N1 0.045(2) 0.035(2) 0.037(2) -0.0030(17) -0.0063(18) -0.0001(18)
C1 0.033(6) 0.092(11) 0.068(8) 0.034(8) -0.014(6) -0.008(7)
O2 0.044(2) 0.046(2) 0.0361(16) 0.0079(14) 0.0024(16) 0.0049(16)
N2 0.040(2) 0.0390(19) 0.0254(17) -0.0014(18) 0.0001(15) 0.0055(17)
C2 0.029(6) 0.095(11) 0.141(13) 0.009(10) 0.015(9) 0.014(6)
O3 0.0453(19) 0.0357(16) 0.0297(15) 0.0009(12) -0.0092(15) 0.0032(16)
C3 0.109(19) 0.21(3) 0.054(12) 0.011(13) 0.011(10) -0.042(19)
O4 0.0333(18) 0.0426(18) 0.0341(16) -0.0051(14) -0.0012(14) 0.0073(15)
C4 0.077(4) 0.049(3) 0.053(3) 0.009(3) 0.017(3) 0.007(3)
C5 0.086(5) 0.056(4) 0.097(5) 0.004(3) 0.029(4) -0.007(4)
C6 0.091(5) 0.107(5) 0.060(4) 0.036(4) 0.017(4) 0.029(4)
C7 0.040(3) 0.039(3) 0.028(2) -0.0002(19) -0.004(2) -0.005(2)
C8 0.040(3) 0.041(3) 0.032(2) 0.0012(19) -0.003(2) -0.002(2)
C9 0.042(3) 0.040(3) 0.036(2) 0.004(2) -0.004(2) -0.001(2)
C10 0.049(3) 0.050(3) 0.028(2) -0.002(2) -0.008(2) -0.005(3)
C11 0.054(3) 0.039(3) 0.033(2) -0.005(2) -0.004(2) -0.005(3)
C12 0.048(3) 0.038(3) 0.030(2) -0.0015(17) -0.003(2) 0.000(2)
C13 0.045(3) 0.036(2) 0.039(2) 0.0034(19) -0.008(2) 0.001(2)
C14 0.080(4) 0.033(3) 0.074(4) 0.005(3) -0.027(3) 0.002(3)
C15 0.055(3) 0.040(3) 0.049(3) -0.004(2) 0.000(2) -0.004(2)
C16 0.055(3) 0.044(3) 0.041(3) 0.002(2) 0.000(2) -0.012(2)
C17 0.082(5) 0.085(5) 0.052(3) -0.012(3) 0.014(3) -0.022(4)
C18 0.056(3) 0.054(3) 0.039(3) -0.008(2) -0.015(2) 0.005(3)
C19 0.101(6) 0.064(4) 0.083(4) -0.016(3) -0.054(4) 0.005(4)
C20 0.073(4) 0.086(4) 0.037(3) -0.008(3) -0.009(3) 0.014(3)
C21 0.049(3) 0.069(4) 0.047(3) -0.002(3) -0.017(3) 0.002(3)
C22 0.058(4) 0.115(5) 0.060(3) 0.002(4) -0.005(3) -0.015(4)
C23 0.051(3) 0.035(3) 0.039(2) -0.003(2) -0.008(2) 0.003(2)
C24 0.055(3) 0.034(3) 0.040(3) -0.001(2) -0.002(2) 0.009(2)
C25 0.059(4) 0.042(3) 0.048(3) 0.001(2) -0.005(3) 0.017(3)
C26 0.034(2) 0.040(2) 0.038(2) 0.002(2) -0.004(2) 0.008(2)
C27 0.049(3) 0.047(3) 0.035(2) 0.003(2) 0.005(2) 0.007(3)
C28 0.035(3) 0.051(3) 0.033(2) 0.001(2) 0.004(2) -0.002(2)
C29 0.031(3) 0.042(3) 0.040(3) 0.002(2) 0.001(2) -0.001(2)
C30 0.041(3) 0.036(3) 0.035(2) -0.005(2) -0.003(2) 0.004(2)
C31 0.045(3) 0.041(3) 0.048(3) -0.005(2) -0.009(2) 0.007(2)
C32 0.062(4) 0.044(3) 0.037(3) -0.006(2) -0.008(2) 0.010(3)
C33 0.069(4) 0.057(3) 0.037(3) -0.012(2) -0.002(3) 0.019(3)
C34 0.051(3) 0.049(3) 0.038(3) -0.008(2) 0.002(2) 0.009(3)
C35 0.045(3) 0.039(3) 0.030(2) -0.004(2) -0.008(2) 0.004(2)
C36 0.077(4) 0.048(3) 0.045(3) -0.005(2) -0.017(3) 0.012(3)
C37 0.131(6) 0.066(4) 0.072(4) -0.011(3) -0.059(4) 0.039(4)
C38 0.097(5) 0.092(5) 0.045(3) 0.001(3) -0.022(3) -0.002(4)
C39 0.069(4) 0.069(4) 0.046(3) -0.001(3) -0.015(3) 0.014(3)
C40 0.083(5) 0.090(5) 0.072(4) -0.011(4) -0.020(4) 0.003(4)
C41 0.058(4) 0.062(3) 0.041(3) -0.010(2) 0.008(3) 0.012(3)
C42 0.057(4) 0.063(4) 0.068(4) -0.007(3) 0.003(3) 0.020(3)
C43 0.087(5) 0.106(6) 0.068(4) -0.022(4) 0.023(4) 0.025(5)
C44 0.070(4) 0.067(4) 0.083(4) -0.013(3) 0.038(4) -0.006(3)
C45 0.127(10) 0.200(14) 0.264(16) -0.083(12) 0.093(11) -0.051(9)
C1' 0.043(8) 0.051(9) 0.045(9) 0.008(7) -0.011(7) -0.006(7)
C2' 0.090(18) 0.070(13) 0.104(18) 0.016(14) 0.033(17) 0.013(13)
C3' 0.019(8) 0.068(11) 0.085(18) -0.028(11) -0.006(9) -0.020(8)
 
_geom_special_details
;
 All esds (except the esd in the dihedral angle between two l.s. planes)
 are estimated using the full covariance matrix.  The cell esds are taken
 into account individually in the estimation of esds in distances, angles
 and torsion angles; correlations between esds in cell parameters are only
 used when they are defined by crystal symmetry.  An approximate (isotropic)
 treatment of cell esds is used for estimating esds involving l.s. planes.
;
 
loop_
 _geom_bond_atom_site_label_1
 _geom_bond_atom_site_label_2
 _geom_bond_distance
 _geom_bond_site_symmetry_2
 _geom_bond_publ_flag
Ti1 O1 1.812(3) . ?
Ti1 O2 1.838(3) . ?
Ti1 O4 1.892(3) . ?
Ti1 O3 1.939(3) . ?
Ti1 N1 2.298(4) . ?
Ti1 N2 2.334(4) . ?
O1 C1' 1.364(16) . ?
O1 C1 1.432(14) . ?
N1 C23 1.491(6) . ?
N1 C24 1.495(6) . ?
N1 C27 1.496(6) . ?
C1 C2 1.501(5) . ?
C1 C3 1.502(5) . ?
C1 H1 1.0000 . ?
O2 C4 1.413(6) . ?
N2 C29 1.490(6) . ?
N2 C28 1.490(5) . ?
N2 C26 1.493(6) . ?
C2 H2A 0.9800 . ?
C2 H2B 0.9800 . ?
C2 H2C 0.9800 . ?
O3 C7 1.354(5) . ?
C3 H3A 0.9800 . ?
C3 H3B 0.9800 . ?
C3 H3C 0.9800 . ?
O4 C35 1.360(5) . ?
C4 C5 1.495(8) . ?
C4 C6 1.538(9) . ?
C4 H4 1.0000 . ?
C5 H5A 0.9800 . ?
C5 H5B 0.9800 . ?
C5 H5C 0.9800 . ?
C6 H6A 0.9800 . ?
C6 H6B 0.9800 . ?
C6 H6C 0.9800 . ?
C7 C12 1.402(6) . ?
C7 C8 1.420(6) . ?
C8 C9 1.394(6) . ?
C8 C13 1.526(6) . ?
C9 C10 1.406(7) . ?
C9 H9 0.9500 . ?
C10 C11 1.384(7) . ?
C10 C18 1.540(7) . ?
C11 C12 1.399(6) . ?
C11 H11 0.9500 . ?
C12 C23 1.522(6) . ?
C13 C15 1.519(7) . ?
C13 C14 1.550(7) . ?
C13 C16 1.557(7) . ?
C14 H14A 0.9800 . ?
C14 H14B 0.9800 . ?
C14 H14C 0.9800 . ?
C15 H15A 0.9800 . ?
C15 H15B 0.9800 . ?
C15 H15C 0.9800 . ?
C16 C17 1.533(7) . ?
C16 H16A 0.9900 . ?
C16 H16B 0.9900 . ?
C17 H17A 0.9800 . ?
C17 H17B 0.9800 . ?
C17 H17C 0.9800 . ?
C18 C19 1.517(8) . ?
C18 C21 1.552(7) . ?
C18 C20 1.549(8) . ?
C19 H19A 0.9800 . ?
C19 H19B 0.9800 . ?
C19 H19C 0.9800 . ?
C20 H20A 0.9800 . ?
C20 H20B 0.9800 . ?
C20 H20C 0.9800 . ?
C21 C22 1.536(8) . ?
C21 H21A 0.9900 . ?
C21 H21B 0.9900 . ?
C22 H22A 0.9800 . ?
C22 H22B 0.9800 . ?
C22 H22C 0.9800 . ?
C23 H23A 0.9900 . ?
C23 H23B 0.9900 . ?
C24 C25 1.524(7) . ?
C24 H24A 0.9900 . ?
C24 H24B 0.9900 . ?
C25 C26 1.530(6) . ?
C25 H25A 0.9900 . ?
C25 H25B 0.9900 . ?
C26 H26A 0.9900 . ?
C26 H26B 0.9900 . ?
C27 C28 1.530(7) . ?
C27 H27A 0.9900 . ?
C27 H27B 0.9900 . ?
C28 H28A 0.9900 . ?
C28 H28B 0.9900 . ?
C29 C30 1.497(6) . ?
C29 H29A 0.9900 . ?
C29 H29B 0.9900 . ?
C30 C31 1.384(7) . ?
C30 C35 1.397(7) . ?
C31 C32 1.404(7) . ?
C31 H31 0.9500 . ?
C32 C33 1.377(8) . ?
C32 C36 1.527(7) . ?
C33 C34 1.405(7) . ?
C33 H33 0.9500 . ?
C34 C35 1.401(6) . ?
C34 C41 1.554(8) . ?
C36 C37 1.517(8) . ?
C36 C38 1.535(8) . ?
C36 C39 1.560(9) . ?
C37 H37A 0.9800 . ?
C37 H37B 0.9800 . ?
C37 H37C 0.9800 . ?
C38 H38A 0.9800 . ?
C38 H38B 0.9800 . ?
C38 H38C 0.9800 . ?
C39 C40 1.511(8) . ?
C39 H39A 0.9900 . ?
C39 H39B 0.9900 . ?
C40 H40A 0.9800 . ?
C40 H40B 0.9800 . ?
C40 H40C 0.9800 . ?
C41 C44 1.526(8) . ?
C41 C42 1.534(8) . ?
C41 C43 1.550(7) . ?
C42 H42A 0.9800 . ?
C42 H42B 0.9800 . ?
C42 H42C 0.9800 . ?
C43 H43A 0.9800 . ?
C43 H43B 0.9800 . ?
C43 H43C 0.9800 . ?
C44 C45 1.470(12) . ?
C44 H44A 0.9900 . ?
C44 H44B 0.9900 . ?
C45 H45A 0.9800 . ?
C45 H45B 0.9800 . ?
C45 H45C 0.9800 . ?
C1' C2' 1.503(5) . ?
C1' C3' 1.500(5) . ?
C1' H1' 1.0000 . ?
C2' H2'1 0.9800 . ?
C2' H2'2 0.9800 . ?
C2' H2'3 0.9800 . ?
C3' H3'1 0.9800 . ?
C3' H3'2 0.9800 . ?
C3' H3'3 0.9800 . ?
 
loop_
 _geom_angle_atom_site_label_1
 _geom_angle_atom_site_label_2
 _geom_angle_atom_site_label_3
 _geom_angle
 _geom_angle_site_symmetry_1
 _geom_angle_site_symmetry_3
 _geom_angle_publ_flag
O1 Ti1 O2 91.84(15) . . ?
O1 Ti1 O4 103.80(15) . . ?
O2 Ti1 O4 99.16(13) . . ?
O1 Ti1 O3 91.00(15) . . ?
O2 Ti1 O3 165.09(13) . . ?
O4 Ti1 O3 94.36(12) . . ?
O1 Ti1 N1 103.54(15) . . ?
O2 Ti1 N1 89.09(14) . . ?
O4 Ti1 N1 151.12(14) . . ?
O3 Ti1 N1 76.02(13) . . ?
O1 Ti1 N2 171.26(14) . . ?
O2 Ti1 N2 86.41(14) . . ?
O4 Ti1 N2 84.93(13) . . ?
O3 Ti1 N2 88.57(14) . . ?
N1 Ti1 N2 67.90(13) . . ?
C1' O1 C1 32.9(6) . . ?
C1' O1 Ti1 172.0(7) . . ?
C1 O1 Ti1 149.4(7) . . ?
C23 N1 C24 110.1(4) . . ?
C23 N1 C27 110.5(3) . . ?
C24 N1 C27 107.8(4) . . ?
C23 N1 Ti1 104.9(3) . . ?
C24 N1 Ti1 112.7(3) . . ?
C27 N1 Ti1 110.9(3) . . ?
O1 C1 C2 111.4(9) . . ?
O1 C1 C3 109.3(16) . . ?
C2 C1 C3 110.9(14) . . ?
O1 C1 H1 108.4 . . ?
C2 C1 H1 108.4 . . ?
C3 C1 H1 108.4 . . ?
C4 O2 Ti1 137.2(3) . . ?
C29 N2 C28 108.0(3) . . ?
C29 N2 C26 108.9(3) . . ?
C28 N2 C26 110.1(3) . . ?
C29 N2 Ti1 110.1(2) . . ?
C28 N2 Ti1 108.3(3) . . ?
C26 N2 Ti1 111.4(3) . . ?
C7 O3 Ti1 124.6(3) . . ?
C35 O4 Ti1 127.7(3) . . ?
O2 C4 C5 111.9(5) . . ?
O2 C4 C6 107.3(5) . . ?
C5 C4 C6 114.0(5) . . ?
O2 C4 H4 107.8 . . ?
C5 C4 H4 107.8 . . ?
C6 C4 H4 107.8 . . ?
C4 C5 H5A 109.5 . . ?
C4 C5 H5B 109.5 . . ?
H5A C5 H5B 109.5 . . ?
C4 C5 H5C 109.5 . . ?
H5A C5 H5C 109.5 . . ?
H5B C5 H5C 109.5 . . ?
C4 C6 H6A 109.5 . . ?
C4 C6 H6B 109.5 . . ?
H6A C6 H6B 109.5 . . ?
C4 C6 H6C 109.5 . . ?
H6A C6 H6C 109.5 . . ?
H6B C6 H6C 109.5 . . ?
O3 C7 C12 120.7(4) . . ?
O3 C7 C8 119.2(4) . . ?
C12 C7 C8 120.0(4) . . ?
C9 C8 C7 117.6(4) . . ?
C9 C8 C13 121.1(4) . . ?
C7 C8 C13 121.3(4) . . ?
C8 C9 C10 123.3(4) . . ?
C8 C9 H9 118.4 . . ?
C10 C9 H9 118.4 . . ?
C11 C10 C9 117.1(4) . . ?
C11 C10 C18 123.7(4) . . ?
C9 C10 C18 119.1(4) . . ?
C10 C11 C12 122.0(4) . . ?
C10 C11 H11 119.0 . . ?
C12 C11 H11 119.0 . . ?
C7 C12 C11 119.6(4) . . ?
C7 C12 C23 123.8(4) . . ?
C11 C12 C23 116.6(4) . . ?
C15 C13 C8 111.9(4) . . ?
C15 C13 C14 106.8(4) . . ?
C8 C13 C14 111.9(4) . . ?
C15 C13 C16 108.5(4) . . ?
C8 C13 C16 109.2(4) . . ?
C14 C13 C16 108.4(4) . . ?
C13 C14 H14A 109.5 . . ?
C13 C14 H14B 109.5 . . ?
H14A C14 H14B 109.5 . . ?
C13 C14 H14C 109.5 . . ?
H14A C14 H14C 109.5 . . ?
H14B C14 H14C 109.5 . . ?
C13 C15 H15A 109.5 . . ?
C13 C15 H15B 109.5 . . ?
H15A C15 H15B 109.5 . . ?
C13 C15 H15C 109.5 . . ?
H15A C15 H15C 109.5 . . ?
H15B C15 H15C 109.5 . . ?
C17 C16 C13 114.2(4) . . ?
C17 C16 H16A 108.7 . . ?
C13 C16 H16A 108.7 . . ?
C17 C16 H16B 108.7 . . ?
C13 C16 H16B 108.7 . . ?
H16A C16 H16B 107.6 . . ?
C16 C17 H17A 109.5 . . ?
C16 C17 H17B 109.5 . . ?
H17A C17 H17B 109.5 . . ?
C16 C17 H17C 109.5 . . ?
H17A C17 H17C 109.5 . . ?
H17B C17 H17C 109.5 . . ?
C19 C18 C10 112.8(4) . . ?
C19 C18 C21 109.3(5) . . ?
C10 C18 C21 109.9(4) . . ?
C19 C18 C20 108.5(5) . . ?
C10 C18 C20 109.1(4) . . ?
C21 C18 C20 107.1(4) . . ?
C18 C19 H19A 109.5 . . ?
C18 C19 H19B 109.5 . . ?
H19A C19 H19B 109.5 . . ?
C18 C19 H19C 109.5 . . ?
H19A C19 H19C 109.5 . . ?
H19B C19 H19C 109.5 . . ?
C18 C20 H20A 109.5 . . ?
C18 C20 H20B 109.5 . . ?
H20A C20 H20B 109.5 . . ?
C18 C20 H20C 109.5 . . ?
H20A C20 H20C 109.5 . . ?
H20B C20 H20C 109.5 . . ?
C22 C21 C18 115.8(5) . . ?
C22 C21 H21A 108.3 . . ?
C18 C21 H21A 108.3 . . ?
C22 C21 H21B 108.3 . . ?
C18 C21 H21B 108.3 . . ?
H21A C21 H21B 107.4 . . ?
C21 C22 H22A 109.5 . . ?
C21 C22 H22B 109.5 . . ?
H22A C22 H22B 109.5 . . ?
C21 C22 H22C 109.5 . . ?
H22A C22 H22C 109.5 . . ?
H22B C22 H22C 109.5 . . ?
N1 C23 C12 114.7(4) . . ?
N1 C23 H23A 108.6 . . ?
C12 C23 H23A 108.6 . . ?
N1 C23 H23B 108.6 . . ?
C12 C23 H23B 108.6 . . ?
H23A C23 H23B 107.6 . . ?
N1 C24 C25 112.1(4) . . ?
N1 C24 H24A 109.2 . . ?
C25 C24 H24A 109.2 . . ?
N1 C24 H24B 109.2 . . ?
C25 C24 H24B 109.2 . . ?
H24A C24 H24B 107.9 . . ?
C24 C25 C26 118.0(4) . . ?
C24 C25 H25A 107.8 . . ?
C26 C25 H25A 107.8 . . ?
C24 C25 H25B 107.8 . . ?
C26 C25 H25B 107.8 . . ?
H25A C25 H25B 107.1 . . ?
N2 C26 C25 113.8(3) . . ?
N2 C26 H26A 108.8 . . ?
C25 C26 H26A 108.8 . . ?
N2 C26 H26B 108.8 . . ?
C25 C26 H26B 108.8 . . ?
H26A C26 H26B 107.7 . . ?
N1 C27 C28 110.7(3) . . ?
N1 C27 H27A 109.5 . . ?
C28 C27 H27A 109.5 . . ?
N1 C27 H27B 109.5 . . ?
C28 C27 H27B 109.5 . . ?
H27A C27 H27B 108.1 . . ?
N2 C28 C27 110.6(4) . . ?
N2 C28 H28A 109.5 . . ?
C27 C28 H28A 109.5 . . ?
N2 C28 H28B 109.5 . . ?
C27 C28 H28B 109.5 . . ?
H28A C28 H28B 108.1 . . ?
N2 C29 C30 115.6(4) . . ?
N2 C29 H29A 108.4 . . ?
C30 C29 H29A 108.4 . . ?
N2 C29 H29B 108.4 . . ?
C30 C29 H29B 108.4 . . ?
H29A C29 H29B 107.4 . . ?
C31 C30 C35 120.8(4) . . ?
C31 C30 C29 121.5(4) . . ?
C35 C30 C29 117.6(4) . . ?
C30 C31 C32 120.8(5) . . ?
C30 C31 H31 119.6 . . ?
C32 C31 H31 119.6 . . ?
C33 C32 C31 117.0(5) . . ?
C33 C32 C36 121.7(5) . . ?
C31 C32 C36 121.2(5) . . ?
C32 C33 C34 124.0(5) . . ?
C32 C33 H33 118.0 . . ?
C34 C33 H33 118.0 . . ?
C33 C34 C35 117.3(5) . . ?
C33 C34 C41 120.3(4) . . ?
C35 C34 C41 122.4(5) . . ?
O4 C35 C30 117.4(4) . . ?
O4 C35 C34 122.8(4) . . ?
C30 C35 C34 119.7(4) . . ?
C37 C36 C32 109.2(4) . . ?
C37 C36 C38 107.1(5) . . ?
C32 C36 C38 111.8(5) . . ?
C37 C36 C39 111.8(6) . . ?
C32 C36 C39 107.5(4) . . ?
C38 C36 C39 109.5(5) . . ?
C36 C37 H37A 109.5 . . ?
C36 C37 H37B 109.5 . . ?
H37A C37 H37B 109.5 . . ?
C36 C37 H37C 109.5 . . ?
H37A C37 H37C 109.5 . . ?
H37B C37 H37C 109.5 . . ?
C36 C38 H38A 109.5 . . ?
C36 C38 H38B 109.5 . . ?
H38A C38 H38B 109.5 . . ?
C36 C38 H38C 109.5 . . ?
H38A C38 H38C 109.5 . . ?
H38B C38 H38C 109.5 . . ?
C40 C39 C36 116.0(5) . . ?
C40 C39 H39A 108.3 . . ?
C36 C39 H39A 108.3 . . ?
C40 C39 H39B 108.3 . . ?
C36 C39 H39B 108.3 . . ?
H39A C39 H39B 107.4 . . ?
C39 C40 H40A 109.5 . . ?
C39 C40 H40B 109.5 . . ?
H40A C40 H40B 109.5 . . ?
C39 C40 H40C 109.5 . . ?
H40A C40 H40C 109.5 . . ?
H40B C40 H40C 109.5 . . ?
C44 C41 C42 112.2(5) . . ?
C44 C41 C43 109.3(5) . . ?
C42 C41 C43 106.2(5) . . ?
C44 C41 C34 108.4(4) . . ?
C42 C41 C34 109.0(5) . . ?
C43 C41 C34 111.8(5) . . ?
C41 C42 H42A 109.5 . . ?
C41 C42 H42B 109.5 . . ?
H42A C42 H42B 109.5 . . ?
C41 C42 H42C 109.5 . . ?
H42A C42 H42C 109.5 . . ?
H42B C42 H42C 109.5 . . ?
C41 C43 H43A 109.5 . . ?
C41 C43 H43B 109.5 . . ?
H43A C43 H43B 109.5 . . ?
C41 C43 H43C 109.5 . . ?
H43A C43 H43C 109.5 . . ?
H43B C43 H43C 109.5 . . ?
C45 C44 C41 115.3(7) . . ?
C45 C44 H44A 108.5 . . ?
C41 C44 H44A 108.5 . . ?
C45 C44 H44B 108.5 . . ?
C41 C44 H44B 108.5 . . ?
H44A C44 H44B 107.5 . . ?
C44 C45 H45A 109.5 . . ?
C44 C45 H45B 109.5 . . ?
H45A C45 H45B 109.5 . . ?
C44 C45 H45C 109.5 . . ?
H45A C45 H45C 109.5 . . ?
H45B C45 H45C 109.5 . . ?
O1 C1' C2' 107.0(17) . . ?
O1 C1' C3' 113.2(14) . . ?
C2' C1' C3' 106(2) . . ?
O1 C1' H1' 110.3 . . ?
C2' C1' H1' 110.3 . . ?
C3' C1' H1' 110.3 . . ?
C1' C2' H2'1 109.5 . . ?
C1' C2' H2'2 109.5 . . ?
H2'1 C2' H2'2 109.5 . . ?
C1' C2' H2'3 109.5 . . ?
H2'1 C2' H2'3 109.5 . . ?
H2'2 C2' H2'3 109.5 . . ?
C1' C3' H3'1 109.5 . . ?
C1' C3' H3'2 109.5 . . ?
H3'1 C3' H3'2 109.5 . . ?
C1' C3' H3'3 109.5 . . ?
H3'1 C3' H3'3 109.5 . . ?
H3'2 C3' H3'3 109.5 . . ?
 
_diffrn_measured_fraction_theta_max    0.994
_diffrn_reflns_theta_full              24.10
_diffrn_measured_fraction_theta_full   0.994
_refine_diff_density_max    0.344
_refine_diff_density_min   -0.350
_refine_diff_density_rms    0.094


#===END

data_Ti(6)(OiPr)2
 
_audit_creation_method            SHELXL-97
_chemical_name_systematic
;
 ?
;
_chemical_name_common             ?
_chemical_melting_point           ?
_chemical_formula_moiety          ?
_chemical_formula_sum
 'C40 H60 N2 O4 Ti'
_chemical_formula_weight          680.80
 
loop_
 _atom_type_symbol
 _atom_type_description
 _atom_type_scat_dispersion_real
 _atom_type_scat_dispersion_imag
 _atom_type_scat_source
 'C'  'C'   0.0033   0.0016
 'International Tables Vol C Tables 4.2.6.8 and 6.1.1.4'
 'H'  'H'   0.0000   0.0000
 'International Tables Vol C Tables 4.2.6.8 and 6.1.1.4'
 'O'  'O'   0.0106   0.0060
 'International Tables Vol C Tables 4.2.6.8 and 6.1.1.4'
 'Ti'  'Ti'   0.2776   0.4457
 'International Tables Vol C Tables 4.2.6.8 and 6.1.1.4'
 'N'  'N'   0.0061   0.0033
 'International Tables Vol C Tables 4.2.6.8 and 6.1.1.4'
 
_symmetry_cell_setting            Monoclinic
_symmetry_space_group_name_H-M    P21/n
 
loop_
 _symmetry_equiv_pos_as_xyz
 'x, y, z'
 '-x+1/2, y+1/2, -z+1/2'
 '-x, -y, -z'
 'x-1/2, -y-1/2, z-1/2'
 
_cell_length_a                    14.0530(2)
_cell_length_b                    13.5820(2)
_cell_length_c                    20.1480(4)
_cell_angle_alpha                 90.00
_cell_angle_beta                  91.5280(10)
_cell_angle_gamma                 90.00
_cell_volume                      3844.24(11)
_cell_formula_units_Z             4
_cell_measurement_temperature     150(2)
_cell_measurement_reflns_used     94296
_cell_measurement_theta_min       3.51
_cell_measurement_theta_max       25.03

 
_exptl_crystal_description        block
_exptl_crystal_colour             yellow
_exptl_crystal_size_max           0.2
_exptl_crystal_size_mid           0.2
_exptl_crystal_size_min           0.2
_exptl_crystal_density_meas       ?
_exptl_crystal_density_diffrn     1.176
_exptl_crystal_density_method     'not measured'
_exptl_crystal_F_000              1472
_exptl_absorpt_coefficient_mu     0.263
_exptl_absorpt_correction_type    none
_exptl_absorpt_correction_T_min   ?
_exptl_absorpt_correction_T_max   ?
_exptl_absorpt_process_details    ?
 
_exptl_special_details
;
 ?
;
 
_diffrn_ambient_temperature       150(2)
_diffrn_radiation_wavelength      0.71073
_diffrn_radiation_type            MoK\a
_diffrn_radiation_source          'fine-focus sealed tube'
_diffrn_radiation_monochromator   graphite
_diffrn_measurement_device_type   'nonius kappa ccd'
_diffrn_measurement_method        'ccd'
_diffrn_detector_area_resol_mean  ?
_diffrn_standards_number          ?
_diffrn_standards_interval_count  ?
_diffrn_standards_interval_time   ?
_diffrn_standards_decay_%         ?
_diffrn_reflns_number             66001
_diffrn_reflns_av_R_equivalents   0.1218
_diffrn_reflns_av_sigmaI/netI     0.0525
_diffrn_reflns_limit_h_min        -16
_diffrn_reflns_limit_h_max        16
_diffrn_reflns_limit_k_min        -16
_diffrn_reflns_limit_k_max        16
_diffrn_reflns_limit_l_min        -23
_diffrn_reflns_limit_l_max        23
_diffrn_reflns_theta_min          3.58
_diffrn_reflns_theta_max          25.00
_reflns_number_total              6743
_reflns_number_gt                 4719
_reflns_threshold_expression      >2sigma(I)
 
_computing_data_collection        'Collect (Nonius BV, 1997-2000)'
_computing_cell_refinement         'HKL Scalepack (Otwinski & Minor, 1997)'
_computing_data_reduction
'HKL Denzo & Scalepack (Otwinski & Minor 1997)'
_computing_structure_solution
;
 SIR97- Altomare A., Burla M.C., Camalli M., Cascarano G.L., Giacovazzo C. ,
 Guagliardi A., Moliterni A.G.G., Polidori G.,Spagna R.
 (1999) J. Appl. Cryst. 32, 115-119.
;
_computing_structure_refinement   'SHELXL-97 (Sheldrick, 1997)'
_computing_molecular_graphics     'Ortep-3 for Windows (Farrugia, 1997)'
_computing_publication_material    'WinGX publication routines (Farrugia, 1999)'
 
_refine_special_details
;
 Refinement of F^2^ against ALL reflections.  The weighted R-factor wR and
 goodness of fit S are based on F^2^, conventional R-factors R are based
 on F, with F set to zero for negative F^2^. The threshold expression of
 F^2^ > 2sigma(F^2^) is used only for calculating R-factors(gt) etc. and is
 not relevant to the choice of reflections for refinement.  R-factors based
 on F^2^ are statistically about twice as large as those based on F, and R-
 factors based on ALL data will be even larger.
;
 
_refine_ls_structure_factor_coef  Fsqd
_refine_ls_matrix_type            full
_refine_ls_weighting_scheme       calc
_refine_ls_weighting_details
 'calc w=1/[\s^2^(Fo^2^)+(0.0606P)^2^+1.9135P] where P=(Fo^2^+2Fc^2^)/3'
_atom_sites_solution_primary      direct
_atom_sites_solution_secondary    difmap
_atom_sites_solution_hydrogens    geom
_refine_ls_hydrogen_treatment     constr
_refine_ls_extinction_method      none
_refine_ls_extinction_coef        ?
_refine_ls_number_reflns          6743
_refine_ls_number_parameters      563
_refine_ls_number_restraints      15
_refine_ls_R_factor_all           0.0830
_refine_ls_R_factor_gt            0.0503
_refine_ls_wR_factor_ref          0.1348
_refine_ls_wR_factor_gt           0.1156
_refine_ls_goodness_of_fit_ref    1.027
_refine_ls_restrained_S_all       1.052
_refine_ls_shift/su_max           0.001
_refine_ls_shift/su_mean          0.000
 
loop_
 _atom_site_label
 _atom_site_type_symbol
 _atom_site_fract_x
 _atom_site_fract_y
 _atom_site_fract_z
 _atom_site_U_iso_or_equiv
 _atom_site_adp_type
 _atom_site_occupancy
 _atom_site_symmetry_multiplicity
 _atom_site_calc_flag
 _atom_site_refinement_flags
 _atom_site_disorder_assembly
 _atom_site_disorder_group
Ti1 Ti 0.13734(3) -0.00910(3) 0.72849(2) 0.03745(15) Uani 1 1 d . A .
O1 O 0.13102(13) 0.02575(14) 0.81698(9) 0.0481(5) Uani 1 1 d . . .
N1 N 0.16476(16) 0.15176(16) 0.70893(11) 0.0415(5) Uani 1 1 d . . .
O2 O 0.13881(13) -0.03595(13) 0.63940(8) 0.0422(4) Uani 1 1 d . . .
N2 N -0.00258(15) 0.07068(16) 0.70982(11) 0.0422(5) Uani 1 1 d . . .
O3 O 0.06698(13) -0.12676(13) 0.74614(9) 0.0446(5) Uani 1 1 d . . .
O4 O 0.27161(13) -0.03045(14) 0.73567(9) 0.0474(5) Uani 1 1 d . . .
C1 C 0.1629(8) 0.0114(12) 0.8821(5) 0.108(4) Uani 0.667(11) 1 d P A 1
H1 H 0.1498 -0.0609 0.8837 0.130 Uiso 0.667(11) 1 calc PR A 1
C2 C 0.0803(12) 0.0430(9) 0.9260(6) 0.118(4) Uani 0.667(11) 1 d P A 1
H2A H 0.0783 0.1150 0.9287 0.177 Uiso 0.667(11) 1 calc PR A 1
H2B H 0.0899 0.0155 0.9706 0.177 Uiso 0.667(11) 1 calc PR A 1
H2C H 0.0201 0.0186 0.9066 0.177 Uiso 0.667(11) 1 calc PR A 1
C3 C 0.2508(6) 0.0062(8) 0.9022(4) 0.116(3) Uani 0.667(11) 1 d P A 1
H3A H 0.2857 -0.0373 0.8727 0.174 Uiso 0.667(11) 1 calc PR A 1
H3B H 0.2541 -0.0201 0.9475 0.174 Uiso 0.667(11) 1 calc PR A 1
H3C H 0.2792 0.0721 0.9017 0.174 Uiso 0.667(11) 1 calc PR A 1
C4 C 0.2116(13) -0.1833(13) 0.5984(9) 0.055(3) Uani 0.667(11) 1 d P A 1
H4A H 0.2555 -0.1878 0.6369 0.083 Uiso 0.667(11) 1 calc PR A 1
H4B H 0.2418 -0.2114 0.5594 0.083 Uiso 0.667(11) 1 calc PR A 1
H4C H 0.1533 -0.2199 0.6074 0.083 Uiso 0.667(11) 1 calc PR A 1
C5 C 0.1875(5) -0.0771(5) 0.5853(3) 0.0383(14) Uani 0.667(11) 1 d P A 1
H5 H 0.2464 -0.0385 0.5763 0.046 Uiso 0.667(11) 1 calc PR A 1
C6 C 0.1188(8) -0.0745(7) 0.5247(7) 0.062(2) Uani 0.667(11) 1 d P A 1
H6A H 0.0621 -0.1136 0.5340 0.093 Uiso 0.667(11) 1 calc PR A 1
H6B H 0.1504 -0.1021 0.4861 0.093 Uiso 0.667(11) 1 calc PR A 1
H6C H 0.1002 -0.0063 0.5154 0.093 Uiso 0.667(11) 1 calc PR A 1
C1A C 0.1278(15) -0.0063(11) 0.8814(10) 0.066(7) Uani 0.333(11) 1 d P A 2
H1A H 0.0701 -0.0493 0.8826 0.080 Uiso 0.333(11) 1 calc PR A 2
C2A C 0.0997(17) 0.0948(14) 0.9276(10) 0.078(5) Uani 0.333(11) 1 d P A 2
H2D H 0.1391 0.1506 0.9145 0.117 Uiso 0.333(11) 1 calc PR A 2
H2E H 0.1114 0.0805 0.9748 0.117 Uiso 0.333(11) 1 calc PR A 2
H2F H 0.0323 0.1111 0.9200 0.117 Uiso 0.333(11) 1 calc PR A 2
C3A C 0.1974(11) -0.0603(11) 0.9085(6) 0.079(5) Uani 0.333(11) 1 d P A 2
H3D H 0.1746 -0.1276 0.9154 0.119 Uiso 0.333(11) 1 calc PR A 2
H3E H 0.2175 -0.0316 0.9512 0.119 Uiso 0.333(11) 1 calc PR A 2
H3F H 0.2515 -0.0616 0.8788 0.119 Uiso 0.333(11) 1 calc PR A 2
C4A C 0.196(3) -0.192(2) 0.6012(19) 0.076(11) Uani 0.333(11) 1 d P A 2
H4D H 0.1722 -0.2476 0.5750 0.114 Uiso 0.333(11) 1 calc PR A 2
H4E H 0.1879 -0.2049 0.6485 0.114 Uiso 0.333(11) 1 calc PR A 2
H4F H 0.2636 -0.1814 0.5927 0.114 Uiso 0.333(11) 1 calc PR A 2
C5A C 0.1392(16) -0.0977(11) 0.5812(6) 0.061(4) Uani 0.333(11) 1 d P A 2
H5A H 0.0719 -0.1212 0.5763 0.073 Uiso 0.333(11) 1 calc PR A 2
C6A C 0.153(2) -0.0428(19) 0.5229(15) 0.100(10) Uani 0.333(11) 1 d P A 2
H6D H 0.1038 0.0075 0.5181 0.150 Uiso 0.333(11) 1 calc PR A 2
H6E H 0.1505 -0.0869 0.4843 0.150 Uiso 0.333(11) 1 calc PR A 2
H6F H 0.2161 -0.0111 0.5256 0.150 Uiso 0.333(11) 1 calc PR A 2
C7 C -0.00837(19) -0.1572(2) 0.70958(13) 0.0428(6) Uani 1 1 d . A .
C8 C -0.0150(2) -0.2519(2) 0.68347(14) 0.0481(7) Uani 1 1 d . . .
H8 H 0.0352 -0.2975 0.6918 0.058 Uiso 1 1 calc R A .
C9 C -0.0937(2) -0.2804(2) 0.64556(15) 0.0505(7) Uani 1 1 d . A .
H9 H -0.0960 -0.3454 0.6282 0.061 Uiso 1 1 calc R . .
C10 C -0.16975(19) -0.2171(2) 0.63198(14) 0.0461(7) Uani 1 1 d . . .
C11 C -0.16254(19) -0.1234(2) 0.65915(14) 0.0467(7) Uani 1 1 d . A .
H11 H -0.2131 -0.0782 0.6509 0.056 Uiso 1 1 calc R . .
C12 C -0.08502(19) -0.0926(2) 0.69781(13) 0.0434(6) Uani 1 1 d . . .
C13 C -0.2555(2) -0.2493(2) 0.58906(15) 0.0559(8) Uani 1 1 d D A .
C14 C -0.3463(6) -0.1952(7) 0.6061(6) 0.082(3) Uani 0.611(11) 1 d PD A 1
H14A H -0.4012 -0.2292 0.5858 0.123 Uiso 0.611(11) 1 calc PR A 1
H14B H -0.3436 -0.1276 0.5892 0.123 Uiso 0.611(11) 1 calc PR A 1
H14C H -0.3526 -0.1938 0.6544 0.123 Uiso 0.611(11) 1 calc PR A 1
C15 C -0.2813(5) -0.3613(4) 0.6033(4) 0.073(2) Uani 0.611(11) 1 d PD A 1
H15A H -0.2906 -0.3704 0.6509 0.110 Uiso 0.611(11) 1 calc PR A 1
H15B H -0.2292 -0.4037 0.5890 0.110 Uiso 0.611(11) 1 calc PR A 1
H15C H -0.3399 -0.3789 0.5787 0.110 Uiso 0.611(11) 1 calc PR A 1
C16 C -0.2355(6) -0.2377(11) 0.5185(3) 0.116(5) Uani 0.611(11) 1 d PD A 1
H16A H -0.2860 -0.2694 0.4917 0.174 Uiso 0.611(11) 1 calc PR A 1
H16B H -0.1742 -0.2686 0.5091 0.174 Uiso 0.611(11) 1 calc PR A 1
H16C H -0.2328 -0.1675 0.5075 0.174 Uiso 0.611(11) 1 calc PR A 1
C14A C -0.3417(9) -0.2434(16) 0.6280(7) 0.108(8) Uani 0.389(11) 1 d PD A 2
H14D H -0.3974 -0.2580 0.5994 0.161 Uiso 0.389(11) 1 calc PR A 2
H14E H -0.3476 -0.1769 0.6464 0.161 Uiso 0.389(11) 1 calc PR A 2
H14F H -0.3377 -0.2913 0.6643 0.161 Uiso 0.389(11) 1 calc PR A 2
C15A C -0.2733(8) -0.1605(10) 0.5359(5) 0.089(4) Uani 0.389(11) 1 d PD A 2
H15D H -0.3222 -0.1803 0.5030 0.133 Uiso 0.389(11) 1 calc PR A 2
H15E H -0.2139 -0.1462 0.5134 0.133 Uiso 0.389(11) 1 calc PR A 2
H15F H -0.2944 -0.1015 0.5593 0.133 Uiso 0.389(11) 1 calc PR A 2
C16A C -0.2333(10) -0.3313(10) 0.5421(8) 0.115(8) Uani 0.389(11) 1 d PD A 2
H16D H -0.2068 -0.3872 0.5671 0.172 Uiso 0.389(11) 1 calc PR A 2
H16E H -0.1870 -0.3084 0.5100 0.172 Uiso 0.389(11) 1 calc PR A 2
H16F H -0.2918 -0.3518 0.5184 0.172 Uiso 0.389(11) 1 calc PR A 2
C17 C -0.08176(19) 0.0062(2) 0.73174(14) 0.0475(7) Uani 1 1 d . A .
H17A H -0.1430 0.0405 0.7230 0.057 Uiso 1 1 calc R . .
H17B H -0.0749 -0.0041 0.7803 0.057 Uiso 1 1 calc R . .
C18 C -0.0003(2) 0.1620(2) 0.75065(15) 0.0495(7) Uani 1 1 d . A .
H18A H -0.0162 0.1458 0.7970 0.059 Uiso 1 1 calc R . .
H18B H -0.0488 0.2089 0.7331 0.059 Uiso 1 1 calc R . .
C19 C 0.0985(2) 0.2104(2) 0.74963(14) 0.0483(7) Uani 1 1 d . A .
H19A H 0.0926 0.2777 0.7310 0.058 Uiso 1 1 calc R . .
H19B H 0.1246 0.2159 0.7956 0.058 Uiso 1 1 calc R . .
C20 C -0.0184(2) 0.0969(2) 0.63854(14) 0.0477(7) Uani 1 1 d . A .
H20A H -0.0859 0.1159 0.6311 0.057 Uiso 1 1 calc R . .
H20B H -0.0062 0.0382 0.6109 0.057 Uiso 1 1 calc R . .
C21 C 0.0449(2) 0.1808(2) 0.61612(15) 0.0523(7) Uani 1 1 d . . .
H21A H 0.0179 0.2431 0.6327 0.063 Uiso 1 1 calc R A .
H21B H 0.0411 0.1834 0.5670 0.063 Uiso 1 1 calc R . .
C22 C 0.1500(2) 0.1775(2) 0.63739(13) 0.0463(7) Uani 1 1 d . A .
H22A H 0.1830 0.1284 0.6099 0.056 Uiso 1 1 calc R . .
H22B H 0.1791 0.2426 0.6290 0.056 Uiso 1 1 calc R . .
C23 C 0.26468(19) 0.1757(2) 0.73097(14) 0.0464(7) Uani 1 1 d . A .
H23A H 0.2721 0.1623 0.7791 0.056 Uiso 1 1 calc R . .
H23B H 0.2761 0.2469 0.7240 0.056 Uiso 1 1 calc R . .
C24 C 0.33834(19) 0.1180(2) 0.69472(13) 0.0429(6) Uani 1 1 d . . .
C25 C 0.40941(19) 0.1653(2) 0.66079(14) 0.0458(7) Uani 1 1 d . A .
H25 H 0.4086 0.2351 0.6583 0.055 Uiso 1 1 calc R . .
C26 C 0.48210(19) 0.1142(2) 0.63010(14) 0.0483(7) Uani 1 1 d . . .
C27 C 0.4788(2) 0.0118(2) 0.63384(16) 0.0541(8) Uani 1 1 d . A .
H27 H 0.5265 -0.0255 0.6127 0.065 Uiso 1 1 calc R . .
C28 C 0.4085(2) -0.0373(2) 0.66728(15) 0.0526(7) Uani 1 1 d . . .
H28 H 0.4083 -0.1073 0.6684 0.063 Uiso 1 1 calc R A .
C29 C 0.33790(18) 0.0151(2) 0.69937(13) 0.0435(6) Uani 1 1 d . A .
C30 C 0.5649(2) 0.1656(3) 0.59658(17) 0.0597(8) Uani 1 1 d . A .
C31 C 0.5515(2) 0.2768(3) 0.5927(2) 0.0718(10) Uani 1 1 d . . .
H31A H 0.5456 0.3035 0.6376 0.108 Uiso 1 1 calc R A .
H31B H 0.4937 0.2918 0.5663 0.108 Uiso 1 1 calc R . .
H31C H 0.6066 0.3066 0.5717 0.108 Uiso 1 1 calc R . .
C32 C 0.6570(2) 0.1446(3) 0.6368(2) 0.0856(12) Uani 1 1 d . . .
H32A H 0.7111 0.1739 0.6143 0.128 Uiso 1 1 calc R A .
H32B H 0.6663 0.0733 0.6405 0.128 Uiso 1 1 calc R . .
H32C H 0.6524 0.1732 0.6813 0.128 Uiso 1 1 calc R . .
C33 C 0.5748(3) 0.1262(3) 0.5257(2) 0.0834(11) Uani 1 1 d . . .
H33A H 0.6269 0.1606 0.5041 0.125 Uiso 1 1 calc R A .
H33B H 0.5152 0.1374 0.5004 0.125 Uiso 1 1 calc R . .
H33C H 0.5884 0.0555 0.5273 0.125 Uiso 1 1 calc R . .
C41 C 0.4039(5) 0.1040(4) 0.0769(3) 0.065(3) Uani 0.50 1 d PG B 1
C42 C 0.3196(4) 0.1332(5) 0.1056(4) 0.085(3) Uani 0.50 1 d PG B 1
H42 H 0.2728 0.1677 0.0799 0.103 Uiso 0.50 1 calc PR B 1
C43 C 0.3039(5) 0.1119(6) 0.1719(5) 0.109(5) Uani 0.50 1 d PG B 1
H43 H 0.2463 0.1319 0.1915 0.131 Uiso 0.50 1 calc PR B 1
C44 C 0.3725(7) 0.0615(6) 0.2094(3) 0.107(3) Uani 0.50 1 d PG B 1
H44 H 0.3617 0.0470 0.2548 0.128 Uiso 0.50 1 calc PR B 1
C45 C 0.4568(6) 0.0324(5) 0.1807(4) 0.140(10) Uani 0.50 1 d PG B 1
H45 H 0.5037 -0.0021 0.2064 0.168 Uiso 0.50 1 calc PR B 1
C46 C 0.4725(4) 0.0536(4) 0.1144(4) 0.074(2) Uani 0.50 1 d PG B 1
H46 H 0.5301 0.0337 0.0948 0.088 Uiso 0.50 1 calc PR B 1
C47 C 0.4242(11) 0.1327(9) 0.0086(5) 0.111(5) Uani 0.50 1 d P B 1
H47A H 0.3710 0.1131 -0.0209 0.166 Uiso 0.50 1 calc PR B 1
H47B H 0.4826 0.1000 -0.0053 0.166 Uiso 0.50 1 calc PR B 1
H47C H 0.4327 0.2042 0.0064 0.166 Uiso 0.50 1 calc PR B 1
C51 C 0.3678(4) 0.0860(5) 0.1474(4) 0.077(3) Uani 0.50 1 d PG C 2
C52 C 0.4546(5) 0.0529(5) 0.1735(2) 0.076(4) Uani 0.50 1 d PG C 2
H52 H 0.4599 0.0332 0.2187 0.091 Uiso 0.50 1 calc PR C 2
C53 C 0.5335(4) 0.0484(5) 0.1334(3) 0.084(3) Uani 0.50 1 d PG C 2
H53 H 0.5928 0.0258 0.1513 0.101 Uiso 0.50 1 calc PR C 2
C54 C 0.5256(4) 0.0771(4) 0.0673(3) 0.071(2) Uani 0.50 1 d PG C 2
H54 H 0.5796 0.0741 0.0399 0.085 Uiso 0.50 1 calc PR C 2
C55 C 0.4388(5) 0.1103(5) 0.0412(3) 0.070(3) Uani 0.50 1 d PG C 2
H55 H 0.4335 0.1299 -0.0040 0.084 Uiso 0.50 1 calc PR C 2
C56 C 0.3599(4) 0.1147(5) 0.0812(4) 0.091(4) Uani 0.50 1 d PG C 2
H56 H 0.3006 0.1374 0.0634 0.109 Uiso 0.50 1 calc PR C 2
C57 C 0.2860(15) 0.091(2) 0.1920(11) 0.197(10) Uani 0.50 1 d P C 2
H57A H 0.2922 0.0391 0.2257 0.296 Uiso 0.50 1 calc PR C 2
H57B H 0.2267 0.0813 0.1661 0.296 Uiso 0.50 1 calc PR C 2
H57C H 0.2849 0.1553 0.2138 0.296 Uiso 0.50 1 calc PR C 2
 
loop_
 _atom_site_aniso_label
 _atom_site_aniso_U_11
 _atom_site_aniso_U_22
 _atom_site_aniso_U_33
 _atom_site_aniso_U_23
 _atom_site_aniso_U_13
 _atom_site_aniso_U_12
Ti1 0.0360(3) 0.0432(3) 0.0330(3) -0.0018(2) -0.00207(18) 0.0055(2)
O1 0.0503(11) 0.0619(12) 0.0320(10) -0.0016(9) -0.0022(8) 0.0009(9)
N1 0.0441(12) 0.0439(12) 0.0364(12) -0.0070(10) -0.0001(10) 0.0052(10)
O2 0.0463(10) 0.0453(10) 0.0349(10) -0.0045(8) 0.0000(8) 0.0138(8)
N2 0.0412(12) 0.0450(12) 0.0402(12) -0.0101(10) -0.0009(10) 0.0095(10)
O3 0.0404(10) 0.0489(11) 0.0442(11) 0.0044(9) -0.0070(8) 0.0014(9)
O4 0.0370(10) 0.0537(11) 0.0514(11) 0.0084(9) -0.0022(9) 0.0042(9)
C1 0.085(8) 0.208(14) 0.031(4) -0.001(7) -0.001(4) 0.054(7)
C2 0.196(13) 0.115(9) 0.044(4) -0.007(6) 0.022(6) 0.030(9)
C3 0.128(7) 0.135(7) 0.081(5) 0.029(5) -0.062(5) -0.023(6)
C4 0.061(5) 0.051(5) 0.055(6) 0.009(4) 0.021(4) 0.012(4)
C5 0.034(3) 0.047(3) 0.033(3) -0.004(2) -0.002(2) 0.008(2)
C6 0.082(5) 0.065(6) 0.038(4) -0.009(4) -0.009(4) 0.030(4)
C1A 0.117(18) 0.040(6) 0.041(7) 0.001(5) -0.017(10) -0.047(10)
C2A 0.103(11) 0.099(13) 0.033(6) -0.019(9) 0.025(6) 0.003(10)
C3A 0.101(11) 0.080(9) 0.055(7) 0.017(6) -0.027(7) 0.010(8)
C4A 0.11(2) 0.053(14) 0.070(15) -0.017(11) 0.037(12) 0.042(13)
C5A 0.085(11) 0.059(8) 0.037(6) -0.015(5) -0.021(8) 0.022(8)
C6A 0.18(3) 0.077(15) 0.044(8) -0.011(10) 0.015(16) 0.020(13)
C7 0.0391(15) 0.0480(16) 0.0411(15) 0.0032(12) 0.0014(12) 0.0018(12)
C8 0.0422(15) 0.0459(16) 0.0559(18) 0.0045(13) -0.0025(13) 0.0062(13)
C9 0.0496(17) 0.0450(16) 0.0566(19) -0.0073(14) -0.0053(14) 0.0019(14)
C10 0.0389(15) 0.0546(17) 0.0448(16) -0.0055(13) 0.0007(12) 0.0018(13)
C11 0.0359(14) 0.0572(17) 0.0470(16) -0.0041(13) 0.0018(12) 0.0107(13)
C12 0.0391(15) 0.0515(16) 0.0398(15) -0.0053(12) 0.0030(12) 0.0039(13)
C13 0.0465(17) 0.068(2) 0.0533(19) -0.0107(15) -0.0046(14) 0.0030(15)
C14 0.050(4) 0.089(6) 0.106(8) -0.020(5) -0.016(5) 0.002(4)
C15 0.063(4) 0.059(4) 0.097(6) 0.002(3) -0.026(4) -0.012(3)
C16 0.089(6) 0.222(16) 0.037(4) -0.008(6) 0.000(4) -0.060(8)
C14A 0.052(8) 0.21(2) 0.058(7) 0.018(10) 0.005(6) -0.069(11)
C15A 0.061(7) 0.152(12) 0.054(6) -0.029(7) -0.006(5) -0.030(7)
C16A 0.106(10) 0.087(9) 0.148(17) -0.061(11) -0.059(11) 0.011(8)
C17 0.0359(14) 0.0570(17) 0.0497(16) -0.0107(14) 0.0044(12) 0.0085(13)
C18 0.0486(17) 0.0507(16) 0.0495(17) -0.0142(14) 0.0047(13) 0.0123(13)
C19 0.0549(17) 0.0441(15) 0.0461(16) -0.0129(13) 0.0028(13) 0.0084(13)
C20 0.0434(15) 0.0540(17) 0.0455(16) -0.0055(13) -0.0065(13) 0.0179(13)
C21 0.0620(19) 0.0492(17) 0.0454(17) -0.0002(13) -0.0056(14) 0.0165(14)
C22 0.0576(18) 0.0420(15) 0.0392(15) 0.0037(12) 0.0016(13) 0.0071(13)
C23 0.0497(16) 0.0476(16) 0.0421(16) -0.0066(12) 0.0026(13) -0.0043(13)
C24 0.0396(15) 0.0503(16) 0.0385(15) -0.0027(12) -0.0036(12) 0.0008(13)
C25 0.0432(15) 0.0518(16) 0.0422(15) -0.0030(13) -0.0040(13) -0.0019(13)
C26 0.0373(15) 0.0635(19) 0.0440(16) 0.0019(14) 0.0011(12) 0.0028(13)
C27 0.0390(15) 0.065(2) 0.0590(19) 0.0031(15) 0.0057(13) 0.0143(14)
C28 0.0452(17) 0.0524(17) 0.0599(19) 0.0072(14) -0.0037(14) 0.0137(14)
C29 0.0331(13) 0.0558(17) 0.0414(15) 0.0027(13) -0.0056(11) 0.0045(13)
C30 0.0399(16) 0.073(2) 0.066(2) 0.0063(17) 0.0072(15) 0.0035(15)
C31 0.0523(19) 0.078(2) 0.086(3) 0.016(2) 0.0190(18) -0.0007(17)
C32 0.0386(18) 0.098(3) 0.120(3) 0.025(3) -0.003(2) -0.0013(18)
C33 0.068(2) 0.104(3) 0.079(3) 0.003(2) 0.029(2) 0.001(2)
C41 0.099(10) 0.051(5) 0.044(6) 0.000(4) -0.012(5) -0.019(5)
C42 0.050(6) 0.077(6) 0.129(10) -0.013(6) -0.026(6) 0.016(4)
C43 0.119(13) 0.099(8) 0.109(11) -0.014(8) 0.002(10) 0.021(8)
C44 0.124(10) 0.083(7) 0.113(9) -0.033(6) 0.007(8) -0.017(7)
C45 0.20(2) 0.078(8) 0.134(15) -0.032(8) -0.102(15) 0.042(10)
C46 0.061(5) 0.037(4) 0.122(8) -0.027(5) -0.025(5) 0.009(4)
C47 0.180(13) 0.061(6) 0.091(9) -0.003(6) 0.006(8) -0.025(7)
C51 0.085(7) 0.081(6) 0.066(5) -0.016(5) 0.029(5) -0.036(5)
C52 0.068(8) 0.054(5) 0.106(11) -0.002(6) -0.026(7) -0.010(4)
C53 0.091(7) 0.066(5) 0.094(7) -0.017(5) -0.014(5) -0.005(5)
C54 0.085(6) 0.062(4) 0.066(5) -0.018(4) 0.016(4) 0.002(4)
C55 0.100(7) 0.063(7) 0.047(7) -0.010(6) 0.004(6) -0.020(5)
C56 0.054(8) 0.080(7) 0.140(11) -0.038(7) 0.018(7) -0.010(5)
C57 0.126(13) 0.31(3) 0.161(16) 0.055(16) 0.056(13) -0.027(16)
 
_geom_special_details
;
 All esds (except the esd in the dihedral angle between two l.s. planes)
 are estimated using the full covariance matrix.  The cell esds are taken
 into account individually in the estimation of esds in distances, angles
 and torsion angles; correlations between esds in cell parameters are only
 used when they are defined by crystal symmetry.  An approximate (isotropic)
 treatment of cell esds is used for estimating esds involving l.s. planes.
;
 
loop_
 _geom_bond_atom_site_label_1
 _geom_bond_atom_site_label_2
 _geom_bond_distance
 _geom_bond_site_symmetry_2
 _geom_bond_publ_flag
Ti1 O2 1.8323(17) . ?
Ti1 O1 1.8490(18) . ?
Ti1 O4 1.9106(18) . ?
Ti1 O3 1.9175(19) . ?
Ti1 N1 2.255(2) . ?
Ti1 N2 2.268(2) . ?
O1 C1A 1.37(2) . ?
O1 C1 1.389(11) . ?
N1 C19 1.488(3) . ?
N1 C22 1.492(3) . ?
N1 C23 1.497(3) . ?
O2 C5 1.418(6) . ?
O2 C5A 1.442(12) . ?
N2 C18 1.489(3) . ?
N2 C20 1.490(3) . ?
N2 C17 1.492(4) . ?
O3 C7 1.339(3) . ?
O4 C29 1.350(3) . ?
C1 C3 1.291(13) . ?
C1 C2 1.539(17) . ?
C1 H1 1.0000 . ?
C2 H2A 0.9800 . ?
C2 H2B 0.9800 . ?
C2 H2C 0.9800 . ?
C3 H3A 0.9800 . ?
C3 H3B 0.9800 . ?
C3 H3C 0.9800 . ?
C4 C5 1.504(18) . ?
C4 H4A 0.9800 . ?
C4 H4B 0.9800 . ?
C4 H4C 0.9800 . ?
C5 C6 1.535(13) . ?
C5 H5 1.0000 . ?
C6 H6A 0.9800 . ?
C6 H6B 0.9800 . ?
C6 H6C 0.9800 . ?
C1A C3A 1.33(3) . ?
C1A C2A 1.71(2) . ?
C1A H1A 1.0000 . ?
C2A H2D 0.9800 . ?
C2A H2E 0.9800 . ?
C2A H2F 0.9800 . ?
C3A H3D 0.9800 . ?
C3A H3E 0.9800 . ?
C3A H3F 0.9800 . ?
C4A C5A 1.55(4) . ?
C4A H4D 0.9800 . ?
C4A H4E 0.9800 . ?
C4A H4F 0.9800 . ?
C5A C6A 1.41(3) . ?
C5A H5A 1.0000 . ?
C6A H6D 0.9800 . ?
C6A H6E 0.9800 . ?
C6A H6F 0.9800 . ?
C7 C8 1.392(4) . ?
C7 C12 1.404(4) . ?
C8 C9 1.383(4) . ?
C8 H8 0.9500 . ?
C9 C10 1.393(4) . ?
C9 H9 0.9500 . ?
C10 C11 1.388(4) . ?
C10 C13 1.528(4) . ?
C11 C12 1.387(4) . ?
C11 H11 0.9500 . ?
C12 C17 1.506(4) . ?
C13 C14A 1.463(11) . ?
C13 C16 1.465(7) . ?
C13 C16A 1.499(9) . ?
C13 C14 1.520(8) . ?
C13 C15 1.592(6) . ?
C13 C15A 1.628(11) . ?
C14 H14A 0.9800 . ?
C14 H14B 0.9800 . ?
C14 H14C 0.9800 . ?
C15 H15A 0.9800 . ?
C15 H15B 0.9800 . ?
C15 H15C 0.9800 . ?
C16 H16A 0.9800 . ?
C16 H16B 0.9800 . ?
C16 H16C 0.9800 . ?
C14A H14D 0.9800 . ?
C14A H14E 0.9800 . ?
C14A H14F 0.9800 . ?
C15A H15D 0.9800 . ?
C15A H15E 0.9800 . ?
C15A H15F 0.9800 . ?
C16A H16D 0.9800 . ?
C16A H16E 0.9800 . ?
C16A H16F 0.9800 . ?
C17 H17A 0.9900 . ?
C17 H17B 0.9900 . ?
C18 C19 1.536(4) . ?
C18 H18A 0.9900 . ?
C18 H18B 0.9900 . ?
C19 H19A 0.9900 . ?
C19 H19B 0.9900 . ?
C20 C21 1.521(4) . ?
C20 H20A 0.9900 . ?
C20 H20B 0.9900 . ?
C21 C22 1.528(4) . ?
C21 H21A 0.9900 . ?
C21 H21B 0.9900 . ?
C22 H22A 0.9900 . ?
C22 H22B 0.9900 . ?
C23 C24 1.504(4) . ?
C23 H23A 0.9900 . ?
C23 H23B 0.9900 . ?
C24 C25 1.384(4) . ?
C24 C29 1.400(4) . ?
C25 C26 1.393(4) . ?
C25 H25 0.9500 . ?
C26 C27 1.393(4) . ?
C26 C30 1.530(4) . ?
C27 C28 1.382(4) . ?
C27 H27 0.9500 . ?
C28 C29 1.394(4) . ?
C28 H28 0.9500 . ?
C30 C31 1.524(5) . ?
C30 C33 1.535(5) . ?
C30 C32 1.535(5) . ?
C31 H31A 0.9800 . ?
C31 H31B 0.9800 . ?
C31 H31C 0.9800 . ?
C32 H32A 0.9800 . ?
C32 H32B 0.9800 . ?
C32 H32C 0.9800 . ?
C33 H33A 0.9800 . ?
C33 H33B 0.9800 . ?
C33 H33C 0.9800 . ?
C41 C42 1.3900 . ?
C41 C46 1.3900 . ?
C41 C47 1.464(12) . ?
C42 C43 1.3900 . ?
C42 H42 0.9500 . ?
C43 C44 1.3900 . ?
C43 H43 0.9500 . ?
C44 C45 1.3900 . ?
C44 H44 0.9500 . ?
C45 C46 1.3900 . ?
C45 H45 0.9500 . ?
C46 H46 0.9500 . ?
C47 H47A 0.9800 . ?
C47 H47B 0.9800 . ?
C47 H47C 0.9800 . ?
C51 C52 1.3900 . ?
C51 C56 1.3900 . ?
C51 C57 1.48(2) . ?
C52 C53 1.3900 . ?
C52 H52 0.9500 . ?
C53 C54 1.3900 . ?
C53 H53 0.9500 . ?
C54 C55 1.3900 . ?
C54 H54 0.9500 . ?
C55 C56 1.3900 . ?
C55 H55 0.9500 . ?
C56 H56 0.9500 . ?
C57 H57A 0.9800 . ?
C57 H57B 0.9800 . ?
C57 H57C 0.9800 . ?
 
loop_
 _geom_angle_atom_site_label_1
 _geom_angle_atom_site_label_2
 _geom_angle_atom_site_label_3
 _geom_angle
 _geom_angle_site_symmetry_1
 _geom_angle_site_symmetry_3
 _geom_angle_publ_flag
O2 Ti1 O1 176.03(8) . . ?
O2 Ti1 O4 90.40(8) . . ?
O1 Ti1 O4 92.21(8) . . ?
O2 Ti1 O3 92.01(8) . . ?
O1 Ti1 O3 89.79(8) . . ?
O4 Ti1 O3 111.87(8) . . ?
O2 Ti1 N1 90.87(8) . . ?
O1 Ti1 N1 86.18(8) . . ?
O4 Ti1 N1 89.27(8) . . ?
O3 Ti1 N1 158.63(8) . . ?
O2 Ti1 N2 87.99(8) . . ?
O1 Ti1 N2 88.51(8) . . ?
O4 Ti1 N2 159.27(8) . . ?
O3 Ti1 N2 88.84(8) . . ?
N1 Ti1 N2 70.09(8) . . ?
C1A O1 C1 22.9(8) . . ?
C1A O1 Ti1 146.6(7) . . ?
C1 O1 Ti1 148.5(5) . . ?
C19 N1 C22 109.5(2) . . ?
C19 N1 C23 108.4(2) . . ?
C22 N1 C23 109.9(2) . . ?
C19 N1 Ti1 108.04(17) . . ?
C22 N1 Ti1 112.09(16) . . ?
C23 N1 Ti1 108.79(16) . . ?
C5 O2 C5A 29.8(7) . . ?
C5 O2 Ti1 148.3(3) . . ?
C5A O2 Ti1 155.9(6) . . ?
C18 N2 C20 109.5(2) . . ?
C18 N2 C17 109.3(2) . . ?
C20 N2 C17 109.4(2) . . ?
C18 N2 Ti1 107.51(16) . . ?
C20 N2 Ti1 112.37(16) . . ?
C17 N2 Ti1 108.70(16) . . ?
C7 O3 Ti1 124.02(16) . . ?
C29 O4 Ti1 125.73(16) . . ?
C3 C1 O1 125.9(9) . . ?
C3 C1 C2 124.4(10) . . ?
O1 C1 C2 105.9(9) . . ?
C3 C1 H1 96.5 . . ?
O1 C1 H1 96.5 . . ?
C2 C1 H1 96.5 . . ?
C5 C4 H4A 109.5 . . ?
C5 C4 H4B 109.5 . . ?
H4A C4 H4B 109.5 . . ?
C5 C4 H4C 109.5 . . ?
H4A C4 H4C 109.5 . . ?
H4B C4 H4C 109.5 . . ?
O2 C5 C4 110.7(8) . . ?
O2 C5 C6 107.3(6) . . ?
C4 C5 C6 107.2(9) . . ?
O2 C5 H5 110.5 . . ?
C4 C5 H5 110.5 . . ?
C6 C5 H5 110.5 . . ?
C3A C1A O1 121.5(18) . . ?
C3A C1A C2A 113.4(16) . . ?
O1 C1A C2A 105.9(12) . . ?
C3A C1A H1A 104.8 . . ?
O1 C1A H1A 104.8 . . ?
C2A C1A H1A 104.8 . . ?
C1A C2A H2D 109.5 . . ?
C1A C2A H2E 109.5 . . ?
H2D C2A H2E 109.5 . . ?
C1A C2A H2F 109.5 . . ?
H2D C2A H2F 109.5 . . ?
H2E C2A H2F 109.5 . . ?
C1A C3A H3D 109.5 . . ?
C1A C3A H3E 109.5 . . ?
H3D C3A H3E 109.5 . . ?
C1A C3A H3F 109.5 . . ?
H3D C3A H3F 109.5 . . ?
H3E C3A H3F 109.5 . . ?
C5A C4A H4D 109.5 . . ?
C5A C4A H4E 109.5 . . ?
H4D C4A H4E 109.5 . . ?
C5A C4A H4F 109.5 . . ?
H4D C4A H4F 109.5 . . ?
H4E C4A H4F 109.5 . . ?
C6A C5A O2 111.9(17) . . ?
C6A C5A C4A 125(2) . . ?
O2 C5A C4A 106.3(15) . . ?
C6A C5A H5A 104.0 . . ?
O2 C5A H5A 104.0 . . ?
C4A C5A H5A 104.0 . . ?
C5A C6A H6D 109.5 . . ?
C5A C6A H6E 109.5 . . ?
H6D C6A H6E 109.5 . . ?
C5A C6A H6F 109.5 . . ?
H6D C6A H6F 109.5 . . ?
H6E C6A H6F 109.5 . . ?
O3 C7 C8 122.5(2) . . ?
O3 C7 C12 119.4(2) . . ?
C8 C7 C12 118.1(3) . . ?
C9 C8 C7 120.8(3) . . ?
C9 C8 H8 119.6 . . ?
C7 C8 H8 119.6 . . ?
C8 C9 C10 122.3(3) . . ?
C8 C9 H9 118.9 . . ?
C10 C9 H9 118.9 . . ?
C11 C10 C9 116.2(3) . . ?
C11 C10 C13 122.2(3) . . ?
C9 C10 C13 121.6(3) . . ?
C12 C11 C10 123.1(3) . . ?
C12 C11 H11 118.5 . . ?
C10 C11 H11 118.5 . . ?
C11 C12 C7 119.6(3) . . ?
C11 C12 C17 122.5(2) . . ?
C7 C12 C17 117.8(2) . . ?
C14A C13 C16 134.3(8) . . ?
C14A C13 C16A 124.6(11) . . ?
C16 C13 C16A 54.4(7) . . ?
C14A C13 C14 30.7(7) . . ?
C16 C13 C14 110.6(7) . . ?
C16A C13 C14 133.8(7) . . ?
C14A C13 C10 109.4(7) . . ?
C16 C13 C10 110.5(4) . . ?
C16A C13 C10 113.3(5) . . ?
C14 C13 C10 112.8(4) . . ?
C14A C13 C15 76.1(9) . . ?
C16 C13 C15 109.1(6) . . ?
C16A C13 C15 57.1(8) . . ?
C14 C13 C15 103.0(5) . . ?
C10 C13 C15 110.6(3) . . ?
C14A C13 C15A 101.4(8) . . ?
C16 C13 C15A 46.5(6) . . ?
C16A C13 C15A 99.5(8) . . ?
C14 C13 C15A 71.1(6) . . ?
C10 C13 C15A 105.4(4) . . ?
C15 C13 C15A 142.7(5) . . ?
C13 C14 H14A 109.5 . . ?
C13 C14 H14B 109.5 . . ?
C13 C14 H14C 109.5 . . ?
C13 C15 H15A 109.5 . . ?
C13 C15 H15B 109.5 . . ?
C13 C15 H15C 109.5 . . ?
C13 C16 H16A 109.5 . . ?
C13 C16 H16B 109.5 . . ?
C13 C16 H16C 109.5 . . ?
C13 C14A H14D 109.5 . . ?
C13 C14A H14E 109.5 . . ?
H14D C14A H14E 109.5 . . ?
C13 C14A H14F 109.5 . . ?
H14D C14A H14F 109.5 . . ?
H14E C14A H14F 109.5 . . ?
C13 C15A H15D 109.5 . . ?
C13 C15A H15E 109.5 . . ?
H15D C15A H15E 109.5 . . ?
C13 C15A H15F 109.5 . . ?
H15D C15A H15F 109.5 . . ?
H15E C15A H15F 109.5 . . ?
C13 C16A H16D 109.5 . . ?
C13 C16A H16E 109.5 . . ?
H16D C16A H16E 109.5 . . ?
C13 C16A H16F 109.5 . . ?
H16D C16A H16F 109.5 . . ?
H16E C16A H16F 109.5 . . ?
N2 C17 C12 113.7(2) . . ?
N2 C17 H17A 108.8 . . ?
C12 C17 H17A 108.8 . . ?
N2 C17 H17B 108.8 . . ?
C12 C17 H17B 108.8 . . ?
H17A C17 H17B 107.7 . . ?
N2 C18 C19 110.8(2) . . ?
N2 C18 H18A 109.5 . . ?
C19 C18 H18A 109.5 . . ?
N2 C18 H18B 109.5 . . ?
C19 C18 H18B 109.5 . . ?
H18A C18 H18B 108.1 . . ?
N1 C19 C18 111.0(2) . . ?
N1 C19 H19A 109.4 . . ?
C18 C19 H19A 109.4 . . ?
N1 C19 H19B 109.4 . . ?
C18 C19 H19B 109.4 . . ?
H19A C19 H19B 108.0 . . ?
N2 C20 C21 113.1(2) . . ?
N2 C20 H20A 109.0 . . ?
C21 C20 H20A 109.0 . . ?
N2 C20 H20B 109.0 . . ?
C21 C20 H20B 109.0 . . ?
H20A C20 H20B 107.8 . . ?
C20 C21 C22 117.7(2) . . ?
C20 C21 H21A 107.9 . . ?
C22 C21 H21A 107.9 . . ?
C20 C21 H21B 107.9 . . ?
C22 C21 H21B 107.9 . . ?
H21A C21 H21B 107.2 . . ?
N1 C22 C21 112.7(2) . . ?
N1 C22 H22A 109.1 . . ?
C21 C22 H22A 109.1 . . ?
N1 C22 H22B 109.1 . . ?
C21 C22 H22B 109.1 . . ?
H22A C22 H22B 107.8 . . ?
N1 C23 C24 113.3(2) . . ?
N1 C23 H23A 108.9 . . ?
C24 C23 H23A 108.9 . . ?
N1 C23 H23B 108.9 . . ?
C24 C23 H23B 108.9 . . ?
H23A C23 H23B 107.7 . . ?
C25 C24 C29 120.1(3) . . ?
C25 C24 C23 120.9(2) . . ?
C29 C24 C23 118.9(2) . . ?
C24 C25 C26 122.4(3) . . ?
C24 C25 H25 118.8 . . ?
C26 C25 H25 118.8 . . ?
C27 C26 C25 116.6(3) . . ?
C27 C26 C30 120.4(3) . . ?
C25 C26 C30 122.9(3) . . ?
C28 C27 C26 122.2(3) . . ?
C28 C27 H27 118.9 . . ?
C26 C27 H27 118.9 . . ?
C27 C28 C29 120.4(3) . . ?
C27 C28 H28 119.8 . . ?
C29 C28 H28 119.8 . . ?
O4 C29 C28 121.8(3) . . ?
O4 C29 C24 119.9(2) . . ?
C28 C29 C24 118.3(3) . . ?
C31 C30 C26 112.4(3) . . ?
C31 C30 C33 108.2(3) . . ?
C26 C30 C33 109.9(3) . . ?
C31 C30 C32 108.2(3) . . ?
C26 C30 C32 108.8(3) . . ?
C33 C30 C32 109.3(3) . . ?
C30 C31 H31A 109.5 . . ?
C30 C31 H31B 109.5 . . ?
H31A C31 H31B 109.5 . . ?
C30 C31 H31C 109.5 . . ?
H31A C31 H31C 109.5 . . ?
H31B C31 H31C 109.5 . . ?
C30 C32 H32A 109.5 . . ?
C30 C32 H32B 109.5 . . ?
H32A C32 H32B 109.5 . . ?
C30 C32 H32C 109.5 . . ?
H32A C32 H32C 109.5 . . ?
H32B C32 H32C 109.5 . . ?
C30 C33 H33A 109.5 . . ?
C30 C33 H33B 109.5 . . ?
H33A C33 H33B 109.5 . . ?
C30 C33 H33C 109.5 . . ?
H33A C33 H33C 109.5 . . ?
H33B C33 H33C 109.5 . . ?
C42 C41 C46 120.0 . . ?
C42 C41 C47 120.3(8) . . ?
C46 C41 C47 119.5(8) . . ?
C41 C42 C43 120.0 . . ?
C41 C42 H42 120.0 . . ?
C43 C42 H42 120.0 . . ?
C44 C43 C42 120.0 . . ?
C44 C43 H43 120.0 . . ?
C42 C43 H43 120.0 . . ?
C43 C44 C45 120.0 . . ?
C43 C44 H44 120.0 . . ?
C45 C44 H44 120.0 . . ?
C46 C45 C44 120.0 . . ?
C46 C45 H45 120.0 . . ?
C44 C45 H45 120.0 . . ?
C45 C46 C41 120.0 . . ?
C45 C46 H46 120.0 . . ?
C41 C46 H46 120.0 . . ?
C52 C51 C56 120.0 . . ?
C52 C51 C57 118.2(10) . . ?
C56 C51 C57 121.8(10) . . ?
C53 C52 C51 120.0 . . ?
C53 C52 H52 120.0 . . ?
C51 C52 H52 120.0 . . ?
C52 C53 C54 120.0 . . ?
C52 C53 H53 120.0 . . ?
C54 C53 H53 120.0 . . ?
C53 C54 C55 120.0 . . ?
C53 C54 H54 120.0 . . ?
C55 C54 H54 120.0 . . ?
C54 C55 C56 120.0 . . ?
C54 C55 H55 120.0 . . ?
C56 C55 H55 120.0 . . ?
C55 C56 C51 120.0 . . ?
C55 C56 H56 120.0 . . ?
C51 C56 H56 120.0 . . ?
C51 C57 H57A 109.5 . . ?
C51 C57 H57B 109.5 . . ?
H57A C57 H57B 109.5 . . ?
C51 C57 H57C 109.5 . . ?
H57A C57 H57C 109.5 . . ?
H57B C57 H57C 109.5 . . ?
 
_diffrn_measured_fraction_theta_max    0.996
_diffrn_reflns_theta_full              25.00
_diffrn_measured_fraction_theta_full   0.996
_refine_diff_density_max    0.298
_refine_diff_density_min   -0.371
_refine_diff_density_rms    0.051


#===END
